# Supplementary material for: Identification and Characterization of Preferred DNA-Binding Sites for the Thermus thermophilus HB8 Transcriptional Regulator TTHA0973
Source: Int J Mol Sci. 2019 Jul 7;20(13):3336. doi: 10.3390/ijms20133336 (PMC6651687; doi:10.3390/ijms20133336)
Supplement: Supplementary file 1 [file ijms-20-03336-s001.zip]

Archive with 8 entries (7 files):
- Table S1.docx
- __MACOSX/
- __MACOSX/._Table S1.docx
- Figure S1.tif
- Figure S1.docx
- __MACOSX/._Figure S1.docx
- Table S2.xlsx
- __MACOSX/._Table S2.xlsx
