# Supplementary material for: Identification and Characterization of Preferred DNA-Binding Sites for the Thermus thermophilus HB8 Transcriptional Regulator TTHA0973
Source: Int J Mol Sci. 2019 Jul 7;20(13):3336. doi: 10.3390/ijms20133336 (PMC6651687; doi:10.3390/ijms20133336)
Supplement: Supplementary file 1 [file ijms-20-03336-s001.zip › Table S2.xlsx]

## Sheet: del wt
ID	adj.P.Val	P.Value	t	B	logFC	ORGANISM	ORF
TT5orR0970_at	0.000633	1.81e-07	22.3891	7.33294	4.11119	Thermus thermophilus HB8	TTHA0970
TT5orR0968_at	0.000719	5.78e-07	18.7318	6.55846	4.06671	Thermus thermophilus HB8	TTHA0968
TT5orR0969_at	0.000719	7.58e-07	17.9632	6.36104	3.73821	Thermus thermophilus HB8	TTHA0969
TT5orR0971_at	0.000719	8.23e-07	17.7366	6.30011	3.98304	Thermus thermophilus HB8	TTHA0971
TT5igR0048_at	0.001255	1.8e-06	15.7161	5.69527	4.27465	Thermus thermophilus HB8
TT5igR0774_at	0.002565	4.41e-06	-13.6668	4.94681	-3.52984	Thermus thermophilus HB8
TT5orR0972_at	0.005444	1.09e-05	11.8526	4.13867	3.48859	Thermus thermophilus HB8	TTHA0972
TT5orR0973_at	0.005941	1.57e-05	11.1945	3.80426	6.68172	Thermus thermophilus HB8	TTHA0973
TT5orF6010_at	0.005941	1.59e-05	11.1709	3.79181	2.30443	Thermus thermophilus HB8	TTHC010
TT5orF1701_at	0.005941	1.7e-05	11.0478	3.72634	2.3094	Thermus thermophilus HB8	TTHA1701
TT5orR4146_at	0.008832	2.78e-05	-10.2145	3.25834	-2.91115	Thermus thermophilus HB8	TTHB146
TT5igF0402_at	0.009037	3.21e-05	-9.98089	3.11895	-2.94577	Thermus thermophilus HB8
TT5orF1356_at	0.009037	3.57e-05	9.81429	3.01719	2.58519	Thermus thermophilus HB8	TTHA1356
TT5orF0964_at	0.009037	3.62e-05	9.79068	3.0026	3.3646	Thermus thermophilus HB8	TTHA0964
TT5orF1463_at	0.0091	3.95e-05	9.65506	2.91805	1.84975	Thermus thermophilus HB8	TTHA1463
TT5orR0980_at	0.0091	4.17e-05	9.57161	2.86535	1.9184	Thermus thermophilus HB8	TTHA0980
TT5orR1753_at	0.010895	5.35e-05	9.19336	2.61982	2.23293	Thermus thermophilus HB8	TTHA1753
TT5orR1422_at	0.010895	6.13e-05	8.99377	2.48571	2.46664	Thermus thermophilus HB8	TTHA1422
TT5orF1450_at	0.010895	6.79e-05	-8.84525	2.3838	-2.0719	Thermus thermophilus HB8	TTHA1450
TT5orF0453_at	0.010895	6.84e-05	8.83328	2.3755	3.2652	Thermus thermophilus HB8	TTHA0453
TT5orF4120_at	0.010895	7.03e-05	8.79499	2.34889	1.81003	Thermus thermophilus HB8	TTHB120
TT5orR0128_at	0.010895	7.08e-05	-8.78448	2.34156	-1.84722	Thermus thermophilus HB8	TTHA0128
TT5orF7084_at	0.010895	7.45e-05	8.71182	2.29066	2.53926	Thermus thermophilus HB8	TTHY7084
TT5igF0656_at	0.010895	7.63e-05	8.67861	2.26723	4.47769	Thermus thermophilus HB8
TT5orR0506_at	0.010895	7.8e-05	-8.64673	2.24466	-1.77494	Thermus thermophilus HB8	TTHA0506
TT5orR0355_at	0.011133	8.29e-05	8.56113	2.18361	1.81191	Thermus thermophilus HB8	TTHA0355
TT5orR4014_at	0.011621	8.99e-05	8.44884	2.10256	2.46936	Thermus thermophilus HB8	TTHB014
TT5orF0677_at	0.011731	9.55e-05	8.36466	2.04104	1.70892	Thermus thermophilus HB8	TTHA0677
TT5orF0959_at	0.011731	0.000101	8.29201	1.98744	2.55146	Thermus thermophilus HB8	TTHA0959
TT5orF0679_at	0.011731	0.000101	8.2911	1.98676	1.75806	Thermus thermophilus HB8	TTHA0679
TT5orF0981_at	0.012521	0.000111	8.15848	1.88764	1.58602	Thermus thermophilus HB8	TTHA0981
TT5igF0465_at	0.014143	0.000133	-7.91777	1.70347	-2.68899	Thermus thermophilus HB8
TT5orF0674_at	0.014143	0.000134	7.91376	1.70036	1.88839	Thermus thermophilus HB8	TTHA0674
TT5orR4073_at	0.014302	0.000139	7.86012	1.65853	2.05187	Thermus thermophilus HB8	TTHB073
TT5orF1223_at	0.014517	0.000145	7.80311	1.61376	1.39613	Thermus thermophilus HB8	TTHA1223
TT5orR0356_at	0.016205	0.000171	7.59577	1.44818	1.40825	Thermus thermophilus HB8	TTHA0356
TT5orF0960_at	0.016205	0.000172	7.59101	1.44433	3.45818	Thermus thermophilus HB8	TTHA0960
AFFX-LysX-M_at	0.016412	0.000183	-7.51107	1.37927	-1.66349	B. subtilis	NA
TT5orF0507_at	0.016412	0.000183	-7.50861	1.37725	-1.51858	Thermus thermophilus HB8	TTHA0507
TT5orF0678_at	0.016728	0.000193	7.44589	1.32573	1.83132	Thermus thermophilus HB8	TTHA0678
TT5igR0746_at	0.016728	0.000196	7.42234	1.30627	1.48879	Thermus thermophilus HB8
TT5igF4027_at	0.017997	0.000216	7.30224	1.20613	3.58569	Thermus thermophilus HB8
TT5igR0745_at	0.01866	0.000231	-7.22249	1.13877	-1.34886	Thermus thermophilus HB8
TT5orR0151_at	0.01866	0.000259	7.08593	1.02179	1.67656	Thermus thermophilus HB8	TTHA0151
TT5igF0348_at	0.01866	0.00026	7.08173	1.01816	3.82332	Thermus thermophilus HB8
TT5igR0690_at	0.01866	0.000263	7.06555	1.00416	1.63664	Thermus thermophilus HB8
TT5igF0610_at	0.01866	0.000277	-7.00284	0.94959	-1.64811	Thermus thermophilus HB8
TT5orF4003_at	0.01866	0.000283	6.97773	0.92762	1.41997	Thermus thermophilus HB8	TTHB003
TT5orF0085_at	0.01866	0.000284	-6.97699	0.92697	-1.26062	Thermus thermophilus HB8	TTHA0085
TT5igR4064_at	0.01866	0.000285	-6.97232	0.92288	-1.67698	Thermus thermophilus HB8
TT5orF7039_at	0.01866	0.000285	-6.97013	0.92096	-1.68571	Thermus thermophilus HB8	TTHY7039
TT5orR1763_at	0.01866	0.000294	6.93279	0.88811	2.28843	Thermus thermophilus HB8	TTHA1763
TT5orF0962_at	0.01866	0.000298	6.91895	0.8759	3.62788	Thermus thermophilus HB8	TTHA0962
TT5orF0226_at	0.01866	0.000303	6.89933	0.85855	2.06431	Thermus thermophilus HB8	TTHA0226
TT5igR0381_at	0.01866	0.000304	6.89634	0.8559	1.54207	Thermus thermophilus HB8
TT5orR0354_at	0.01866	0.000311	6.86744	0.83025	1.2537	Thermus thermophilus HB8	TTHA0354
TT5igF0150_at	0.01866	0.000313	-6.86114	0.82464	-2.2955	Thermus thermophilus HB8
TT5orF0909_at	0.01866	0.00032	6.8335	0.8	1.39235	Thermus thermophilus HB8	TTHA0909
TT5igF0669_at	0.01866	0.000323	-6.82318	0.79078	-2.18257	Thermus thermophilus HB8
TT5orR1154_at	0.01866	0.00033	6.80076	0.77069	2.4067	Thermus thermophilus HB8	TTHA1154
TT5orR1714_at	0.01866	0.00033	6.79775	0.76799	1.20088	Thermus thermophilus HB8	TTHA1714
TT5orF1822_at	0.01866	0.000336	-6.77879	0.75095	-1.7228	Thermus thermophilus HB8	TTHA1822
TT5igR0263_at	0.01866	0.000337	6.77616	0.74859	1.28927	Thermus thermophilus HB8
TT5igR0402_at	0.019565	0.000369	-6.67119	0.65346	-1.27163	Thermus thermophilus HB8
TT5igF0509_at	0.019565	0.00038	6.63865	0.6237	3.73204	Thermus thermophilus HB8
TT5orR1872_at	0.019565	0.00038	6.63671	0.62192	1.3262	Thermus thermophilus HB8	TTHA1872
TT5igR0364_at	0.019565	0.000382	-6.63158	0.61722	-2.29909	Thermus thermophilus HB8
TT5orF0680_at	0.019565	0.000384	6.62626	0.61234	1.51498	Thermus thermophilus HB8	TTHA0680
TT5orR1436_at	0.019565	0.000387	-6.61763	0.60441	-1.44929	Thermus thermophilus HB8	TTHA1436
TT5orF1451_at	0.020159	0.000404	-6.56749	0.55818	-1.31506	Thermus thermophilus HB8	TTHA1451
TT5igR4066_at	0.022167	0.000461	-6.42018	0.42056	-3.11143	Thermus thermophilus HB8
TT5orF1377_at	0.022167	0.000464	6.41282	0.41361	1.30243	Thermus thermophilus HB8	TTHA1377
TT5orR0924_at	0.022167	0.000464	-6.41186	0.41271	-1.35868	Thermus thermophilus HB8	TTHA0924
TT5orF1500_at	0.022167	0.00047	-6.39928	0.40082	-1.21592	Thermus thermophilus HB8	TTHA1500
TT5orF7058_at	0.022227	0.00048	6.37591	0.37868	2.03611	Thermus thermophilus HB8	TTHY7058
TT5igR0780_at	0.022227	0.000489	6.3539	0.35776	1.22931	Thermus thermophilus HB8
TT5orR0197_at	0.022227	0.00049	6.35247	0.3564	1.45968	Thermus thermophilus HB8	TTHA0197
TT5orR0287_at	0.022668	0.000511	6.30744	0.31341	1.56764	Thermus thermophilus HB8	TTHA0287
AFFX-PheX-3_at	0.022668	0.000513	-6.30279	0.30895	-1.8234	B. subtilis	NA
TT5orF0070_at	0.023175	0.000531	-6.26491	0.27256	-1.07904	Thermus thermophilus HB8	TTHA0070
TT5orR1414_at	0.023703	0.000553	6.22098	0.23013	1.95927	Thermus thermophilus HB8	TTHA1414
TT5orR1547_at	0.023703	0.000572	-6.18342	0.19365	-1.18531	Thermus thermophilus HB8	TTHA1547
TT5igR0544_at	0.023703	0.000577	6.17538	0.18582	2.35159	Thermus thermophilus HB8
TT5igF0501_at	0.023703	0.000581	-6.16645	0.17711	-1.51923	Thermus thermophilus HB8
TT5orF0257_at	0.023703	0.000582	6.16514	0.17584	1.20728	Thermus thermophilus HB8	TTHA0257
TT5orR0786_at	0.023703	0.000584	-6.16224	0.17301	-1.40237	Thermus thermophilus HB8	TTHA0786
TT5orF1283_at	0.023721	0.000597	6.13809	0.14938	1.53398	Thermus thermophilus HB8	TTHA1283
TT5orR0422_at	0.023721	0.000598	-6.13672	0.14804	-2.3567	Thermus thermophilus HB8	TTHA0422
TT5orF0910_at	0.024026	0.000618	6.10074	0.11271	1.34122	Thermus thermophilus HB8	TTHA0910
AFFX-PheX-M_at	0.024026	0.000619	-6.099	0.11099	-1.7388	B. subtilis	NA
TT5orF1166_at	0.024191	0.000637	-6.06854	0.08094	-1.06882	Thermus thermophilus HB8	TTHA1166
TT5orR0129_at	0.024191	0.000637	-6.06832	0.08073	-1.61768	Thermus thermophilus HB8	TTHA0129
TT5orF1068_at	0.024291	0.000647	-6.05244	0.065	-1.27506	Thermus thermophilus HB8	TTHA1068
TT5orF6012_at	0.024325	0.000667	6.02026	0.03305	1.47128	Thermus thermophilus HB8	TTHC012
TT5igR0723_at	0.024325	0.000671	-6.013	0.02582	-1.75585	Thermus thermophilus HB8
TT5orR1265_at	0.024325	0.000673	-6.01062	0.02345	-1.66349	Thermus thermophilus HB8	TTHA1265
TT5orF0232_at	0.024325	0.000676	6.00639	0.01924	1.21184	Thermus thermophilus HB8	TTHA0232
TT5orF0551_at	0.024461	0.000692	-5.9809	-0.00622	-0.993632	Thermus thermophilus HB8	TTHA0551
TT5orF1447_at	0.024461	0.000693	-5.97899	-0.00813	-2.45519	Thermus thermophilus HB8	TTHA1447
AFFX-LysX-5_at	0.024573	0.000704	-5.96363	-0.02352	-1.50082	B. subtilis	NA
TT5orF1583_at	0.024666	0.000714	-5.94799	-0.03922	-1.61001	Thermus thermophilus HB8	TTHA1583
TT5orF7040_at	0.024666	0.000735	5.91776	-0.06965	2.02185	Thermus thermophilus HB8	TTHY7040
TT5igF0617_at	0.024666	0.000753	5.89306	-0.09461	5.13616	Thermus thermophilus HB8
TT5orR1684_at	0.024666	0.000755	-5.89075	-0.09695	-1.87392	Thermus thermophilus HB8	TTHA1684
TT5orF0011_at	0.024666	0.000755	5.88963	-0.09808	1.0874	Thermus thermophilus HB8	TTHA0011
TT5igR0630_at	0.024666	0.000757	-5.88694	-0.1008	-1.62708	Thermus thermophilus HB8
TT5igF0350_at	0.024666	0.000761	5.88141	-0.10641	1.41952	Thermus thermophilus HB8
TT5orR1465_at	0.024666	0.000768	-5.87183	-0.11613	-1.25604	Thermus thermophilus HB8	TTHA1465
TT5orR1743_at	0.024666	0.00077	-5.8697	-0.11829	-1.57985	Thermus thermophilus HB8	TTHA1743
TT5orF0963_at	0.024676	0.000784	5.85125	-0.13705	2.08721	Thermus thermophilus HB8	TTHA0963
TT5orR4007_at	0.024676	0.000786	5.84854	-0.13981	1.36761	Thermus thermophilus HB8	TTHB007
TT5igR0678_at	0.024676	0.000795	-5.83609	-0.1525	-1.69626	Thermus thermophilus HB8
TT5orR1147_at	0.024676	0.000813	-5.81384	-0.17523	-1.07129	Thermus thermophilus HB8	TTHA1147
TT5orF1399_at	0.024676	0.000814	-5.81255	-0.17655	-1.18994	Thermus thermophilus HB8	TTHA1399
Tiling-Bs-thr_x_at	0.024676	0.000822	-5.80199	-0.18736	-1.26325		NA
TT5igR0052_at	0.024676	0.000828	5.79511	-0.19442	2.11244	Thermus thermophilus HB8
TT5orF1131_at	0.024676	0.000836	5.78487	-0.20492	0.989538	Thermus thermophilus HB8	TTHA1131
TT5orR0577_at	0.024676	0.000836	-5.78425	-0.20556	-1.35522	Thermus thermophilus HB8	TTHA0577
TT5orR0630_at	0.024676	0.000841	-5.77869	-0.21128	-1.448	Thermus thermophilus HB8	TTHA0630
TT5orF0966_at	0.024913	0.000856	5.76028	-0.23022	2.41497	Thermus thermophilus HB8	TTHA0966
TT5igR0243_at	0.025076	0.000886	-5.72528	-0.26637	-2.58204	Thermus thermophilus HB8
TT5orR1125_at	0.025076	0.00089	-5.72033	-0.27149	-1.29749	Thermus thermophilus HB8	TTHA1125
TT5igF0001_at	0.025076	0.000897	-5.71243	-0.27968	-2.87443	Thermus thermophilus HB8	NA
AFFX-r2-Bs-lys-3_at	0.025076	0.000909	-5.69944	-0.29317	-2.43187	B. subtilis	NA
TT5orR1751_at	0.025076	0.000911	5.69681	-0.2959	1.06288	Thermus thermophilus HB8	TTHA1751
TT5orF1953_at	0.025076	0.00092	5.68647	-0.30665	1.28839	Thermus thermophilus HB8	TTHA1953
AFFX-r2-Ec-bioB-M_at	0.025076	0.000941	-5.66446	-0.3296	-1.92961	E. coli	NA
TT5orF1597_at	0.025076	0.000942	5.66279	-0.33134	1.0532	Thermus thermophilus HB8	TTHA1597
TT5orF1823_at	0.025076	0.000946	-5.65904	-0.33525	-2.50061	Thermus thermophilus HB8	TTHA1823
TT5orR0842_at	0.025076	0.000947	5.65795	-0.33639	3.2872	Thermus thermophilus HB8	TTHA0842
TT5orF1116_at	0.025076	0.000949	-5.65529	-0.33917	-1.34772	Thermus thermophilus HB8	TTHA1116
AFFX-r2-Ec-bioB-5_at	0.025076	0.000952	-5.65224	-0.34236	-2.04962	E. coli	NA
TT5orR0868_at	0.025076	0.000955	5.6487	-0.34606	1.33548	Thermus thermophilus HB8	TTHA0868
TT5orR4001_at	0.025076	0.000966	-5.6377	-0.35757	-2.14663	Thermus thermophilus HB8	TTHB001
TT5orF1360_at	0.025076	0.000969	5.63397	-0.36148	1.32491	Thermus thermophilus HB8	TTHA1360
TT5orR0162_at	0.025212	0.000986	-5.61683	-0.37946	-1.78511	Thermus thermophilus HB8	TTHA0162
TT5igF0121_at	0.025212	0.000995	5.60745	-0.38933	2.17772	Thermus thermophilus HB8
TT5orF0965_at	0.025212	0.001	5.59909	-0.39812	2.61766	Thermus thermophilus HB8	TTHA0965
TT5orR0540_at	0.025212	0.00101	5.58915	-0.4086	1.38019	Thermus thermophilus HB8	TTHA0540
TT5orF1164_at	0.025212	0.00101	-5.5887	-0.40907	-1.15278	Thermus thermophilus HB8	TTHA1164
TT5orR0288_at	0.025212	0.00102	5.58481	-0.41317	1.30671	Thermus thermophilus HB8	TTHA0288
TT5orR0631_at	0.025423	0.00104	-5.56356	-0.43563	-1.31727	Thermus thermophilus HB8	TTHA0631
TT5igR0702_at	0.025423	0.00105	-5.55589	-0.44375	-1.43001	Thermus thermophilus HB8
TT5igR7051_at	0.025423	0.00105	5.55544	-0.44422	2.49111	Thermus thermophilus HB8
TT5orR4010_at	0.025677	0.00107	-5.53069	-0.47048	-1.40242	Thermus thermophilus HB8	TTHB010
TT5orR1408_at	0.025677	0.00108	-5.52694	-0.47447	-1.33734	Thermus thermophilus HB8	TTHA1408
TT5orR0399_at	0.025677	0.00108	5.52498	-0.47655	1.98896	Thermus thermophilus HB8	TTHA0399
TT5orF1937_at	0.026267	0.00111	5.49557	-0.50789	1.11155	Thermus thermophilus HB8	TTHA1937
TT5orR0561_at	0.026267	0.00113	-5.48452	-0.51969	-1.18941	Thermus thermophilus HB8	TTHA0561
TT5orR1878_at	0.026267	0.00113	5.4824	-0.52197	1.263	Thermus thermophilus HB8	TTHA1878
TT5orF1367_at	0.02675	0.00116	5.45296	-0.55351	1.17774	Thermus thermophilus HB8	TTHA1367
TT5orR0256_at	0.02675	0.00116	-5.4513	-0.55529	-1.33228	Thermus thermophilus HB8	TTHA0256
TT5orF1563_at	0.027227	0.00122	-5.40775	-0.60221	-1.10428	Thermus thermophilus HB8	TTHA1563
TT5orF1133_at	0.027227	0.00123	-5.39806	-0.61269	-1.04908	Thermus thermophilus HB8	TTHA1133
TT5igF0455_at	0.027227	0.00123	5.39782	-0.61295	3.25266	Thermus thermophilus HB8
TT5orF0838_at	0.027227	0.00123	5.39687	-0.61397	1.7869	Thermus thermophilus HB8	TTHA0838
TT5orF0408_at	0.027227	0.00124	-5.38975	-0.62168	-1.02804	Thermus thermophilus HB8	TTHA0408
AFFX-r2-Ec-bioD-5_at	0.027227	0.00124	-5.3886	-0.62293	-1.58335	E. coli	NA
TT5orF1498_at	0.027227	0.00124	-5.38855	-0.62298	-1.04689	Thermus thermophilus HB8	TTHA1498
TT5orF1836_at	0.027227	0.00125	-5.38363	-0.62831	-2.10605	Thermus thermophilus HB8	TTHA1836
TT5orR1765_at	0.027342	0.00126	5.37343	-0.63937	2.93965	Thermus thermophilus HB8	TTHA1765
TT5orF1495_at	0.027359	0.00127	5.36677	-0.64661	1.04927	Thermus thermophilus HB8	TTHA1495
TT5orF0775_at	0.027565	0.00129	-5.35346	-0.66108	-1.12061	Thermus thermophilus HB8	TTHA0775
TT5igR0523_at	0.027822	0.00131	-5.3385	-0.67737	-2.06813	Thermus thermophilus HB8
TT5orR1659_at	0.027886	0.00133	5.32149	-0.69595	0.945835	Thermus thermophilus HB8	TTHA1659
TT5orF1366_at	0.027886	0.00133	5.31938	-0.69825	1.03399	Thermus thermophilus HB8	TTHA1366
TT5igR0099_at	0.027886	0.00133	-5.31869	-0.69901	-1.24628	Thermus thermophilus HB8
TT5orF1187_at	0.028135	0.00136	-5.29978	-0.71971	-1.02212	Thermus thermophilus HB8	TTHA1187
TT5orR0612_at	0.028135	0.00138	-5.28722	-0.73348	-1.44191	Thermus thermophilus HB8	TTHA0612
TT5igF0460_at	0.028135	0.00139	-5.27809	-0.74351	-1.70646	Thermus thermophilus HB8
TT5orR0251_at	0.028135	0.0014	-5.27352	-0.74855	-1.21613	Thermus thermophilus HB8	TTHA0251
AFFX-r2-Bs-phe-5_at	0.028135	0.0014	-5.26941	-0.75306	-2.00155	B. subtilis	NA
TT5orF1855_at	0.028135	0.00141	-5.26722	-0.75548	-1.198	Thermus thermophilus HB8	TTHA1855
TT5orR1491_at	0.028135	0.00141	5.265	-0.75792	0.939442	Thermus thermophilus HB8	TTHA1491
TT5orR0397_at	0.028135	0.00141	-5.26488	-0.75806	-0.890276	Thermus thermophilus HB8	TTHA0397
TT5orR1293_at	0.028381	0.00143	5.25105	-0.7733	1.21717	Thermus thermophilus HB8	TTHA1293
TT5orR1415_at	0.028445	0.00146	5.2315	-0.7949	2.11551	Thermus thermophilus HB8	TTHA1415
TT5orR1489_at	0.028445	0.00146	5.22998	-0.79657	0.991716	Thermus thermophilus HB8	TTHA1489
TT5orF1619_at	0.028445	0.00146	-5.2282	-0.79854	-1.05953	Thermus thermophilus HB8	TTHA1619
TT5igF0168_at	0.028445	0.00147	-5.22731	-0.79953	-2.77353	Thermus thermophilus HB8
TT5orR1652_at	0.02854	0.00148	-5.21881	-0.80894	-0.894172	Thermus thermophilus HB8	TTHA1652
AFFX-DapX-5_at	0.02862	0.0015	-5.20705	-0.82198	-1.33406	B. subtilis	NA
TT5orF0654_at	0.02862	0.00151	5.19942	-0.83046	1.3767	Thermus thermophilus HB8	TTHA0654
TT5orR0939_at	0.02862	0.00151	-5.1988	-0.83114	-1.504	Thermus thermophilus HB8	TTHA0939
TT5igR0545_at	0.02862	0.00152	-5.19055	-0.84032	-1.53168	Thermus thermophilus HB8
TT5orR1121_at	0.02862	0.00152	-5.19012	-0.84079	-1.43542	Thermus thermophilus HB8	TTHA1121
TT5orR0012_at	0.029214	0.00156	-5.16545	-0.86828	-1.3838	Thermus thermophilus HB8	TTHA0012
TT5igF0277_at	0.029329	0.0016	-5.14411	-0.89213	-1.91195	Thermus thermophilus HB8
AFFX-r2-Bs-dap-M_at	0.029329	0.00162	-5.13165	-0.90608	-1.42739	B. subtilis	NA
TT5orR0406_at	0.029329	0.00162	5.13162	-0.90612	0.921968	Thermus thermophilus HB8	TTHA0406
TT5orR0423_at	0.029329	0.00162	-5.12979	-0.90817	-1.12899	Thermus thermophilus HB8	TTHA0423
TT5orF0231_at	0.029329	0.00163	5.1279	-0.91029	0.875728	Thermus thermophilus HB8	TTHA0231
TT5orR4176_at	0.029329	0.00163	5.12628	-0.91211	1.77168	Thermus thermophilus HB8	TTHB176
TT5igR0262_at	0.032794	0.00245	11.939	-0.9154	5.42626	Thermus thermophilus HB8
TT5orR0344_at	0.029329	0.00164	5.12237	-0.9165	1.42867	Thermus thermophilus HB8	TTHA0344
TT5igR0142_at	0.029329	0.00164	-5.12026	-0.91887	-2.0185	Thermus thermophilus HB8
AFFX-r2-Bs-dap-3_at	0.029329	0.00167	-5.10186	-0.93955	-1.70454	B. subtilis	NA
AFFX-BioDn-3_at	0.029329	0.00167	-5.10118	-0.94031	-1.36219	E. coli	NA
AFFX-BioB-M_at	0.029329	0.00168	-5.09796	-0.94394	-1.78885	E. coli	NA
AFFX-BioB-3_at	0.029329	0.00169	-5.09272	-0.94984	-1.68445	E. coli	NA
TT5orF1973_at	0.029329	0.00169	-5.09132	-0.95141	-1.66798	Thermus thermophilus HB8	TTHA1973
TT5igF0544_at	0.029329	0.00169	5.0908	-0.952	0.924631	Thermus thermophilus HB8
TT5orF7029_at	0.029329	0.0017	-5.08452	-0.95908	-2.28274	Thermus thermophilus HB8	TTHY7029
TT5orR1762_at	0.029329	0.0017	5.08409	-0.95957	2.75339	Thermus thermophilus HB8	TTHA1762
TT5orR0549_at	0.029472	0.00172	5.07428	-0.97065	1.34119	Thermus thermophilus HB8	TTHA0549
TT5orR1664_at	0.029472	0.00173	5.07028	-0.97517	1.06798	Thermus thermophilus HB8	TTHA1664
TT5orF1087_at	0.029643	0.00175	-5.06028	-0.98647	-0.890581	Thermus thermophilus HB8	TTHA1087
TT5orR0979_at	0.029957	0.00178	5.04538	-1.00336	1.99467	Thermus thermophilus HB8	TTHA0979
TT5orF6005_at	0.029957	0.00178	5.04136	-1.00791	0.872997	Thermus thermophilus HB8	TTHC005
TT5igR0693_at	0.030071	0.0018	5.03334	-1.01702	1.223	Thermus thermophilus HB8
TT5orF0069_at	0.030098	0.00181	-5.02586	-1.02552	-0.910322	Thermus thermophilus HB8	TTHA0069
TT5igR0409_at	0.030098	0.00183	-5.01563	-1.03715	-1.48907	Thermus thermophilus HB8
TT5orF4167_at	0.030098	0.00184	-5.01312	-1.04001	-1.87363	Thermus thermophilus HB8	TTHB167
TT5igF0057_at	0.030098	0.00184	5.01156	-1.04179	2.37886	Thermus thermophilus HB8	NA
TT5igF0234_at	0.030098	0.00184	5.01043	-1.04308	2.50542	Thermus thermophilus HB8
TT5orR0495_at	0.030111	0.00189	4.98946	-1.067	0.946287	Thermus thermophilus HB8	TTHA0495
TT5orR1890_at	0.030111	0.00189	-4.98804	-1.06863	-1.2644	Thermus thermophilus HB8	TTHA1890
TT5orR0916_at	0.030111	0.00191	4.9792	-1.07873	1.77995	Thermus thermophilus HB8	TTHA0916
TT5orR0885_at	0.030111	0.00191	-4.97585	-1.08257	-1.03518	Thermus thermophilus HB8	TTHA0885
TT5igR0749_at	0.030111	0.00193	4.97017	-1.08907	1.38203	Thermus thermophilus HB8
TT5orF0064_at	0.030111	0.00193	-4.96995	-1.08932	-1.41427	Thermus thermophilus HB8	TTHA0064
TT5orF1381_at	0.030111	0.00193	4.96852	-1.09095	1.24191	Thermus thermophilus HB8	TTHA1381
TT5orR0250_at	0.030111	0.00194	-4.96259	-1.09775	-1.10133	Thermus thermophilus HB8	TTHA0250
TT5orF0379_at	0.030111	0.00194	-4.96118	-1.09937	-1.0795	Thermus thermophilus HB8	TTHA0379
TT5orR1406_at	0.030111	0.00196	4.95445	-1.10709	1.19621	Thermus thermophilus HB8	TTHA1406
TT5orR0294_at	0.030111	0.00196	-4.95353	-1.10815	-1.21296	Thermus thermophilus HB8	TTHA0294
TT5orF0676_at	0.030111	0.00196	4.9532	-1.10853	1.43841	Thermus thermophilus HB8	TTHA0676
TT5orF0383_at	0.030111	0.00196	-4.95276	-1.10903	-0.896175	Thermus thermophilus HB8	TTHA0383
TT5orF0255_at	0.030111	0.00197	4.94879	-1.11359	1.28927	Thermus thermophilus HB8	TTHA0255
TT5orF1112_at	0.030111	0.00197	-4.94714	-1.11548	-0.899865	Thermus thermophilus HB8	TTHA1112
TT5orR0269_at	0.030302	0.002	-4.93726	-1.12684	-0.906678	Thermus thermophilus HB8	TTHA0269
TT5orR1172_at	0.030444	0.00201	-4.92895	-1.13641	-0.989344	Thermus thermophilus HB8	TTHA1172
TT5orR0710_at	0.030466	0.00202	-4.92431	-1.14175	-1.06174	Thermus thermophilus HB8	TTHA0710
TT5orR1141_at	0.030508	0.00204	-4.91849	-1.14846	-1.39801	Thermus thermophilus HB8	TTHA1141
TT5orR0513_at	0.030508	0.00204	-4.91513	-1.15234	-0.973297	Thermus thermophilus HB8	TTHA0513
TT5orF1499_at	0.030911	0.00208	-4.89914	-1.17081	-1.53348	Thermus thermophilus HB8	TTHA1499
TT5igR0267_at	0.031103	0.0021	-4.88953	-1.18192	-0.931682	Thermus thermophilus HB8
TT5orF1004_at	0.031215	0.00212	-4.88177	-1.19091	-1.27937	Thermus thermophilus HB8	TTHA1004
TT5orF1457_at	0.031215	0.00213	-4.87849	-1.19471	-0.898459	Thermus thermophilus HB8	TTHA1457
TT5igF0172_at	0.031283	0.00214	-4.87267	-1.20146	-1.44243	Thermus thermophilus HB8
TT5orF0058_at	0.031568	0.00217	4.86054	-1.21555	0.88919	Thermus thermophilus HB8	TTHA0058
TT5orF1494_at	0.03173	0.0022	4.8483	-1.22977	0.880943	Thermus thermophilus HB8	TTHA1494
TT5orR0109_at	0.03173	0.00221	-4.84512	-1.23348	-1.72853	Thermus thermophilus HB8	TTHA0109
TT5igF4064_at	0.03173	0.00221	-4.84452	-1.23418	-1.40121	Thermus thermophilus HB8
TT5orR0438_at	0.032213	0.00226	-4.82376	-1.25838	-1.2101	Thermus thermophilus HB8	TTHA0438
TT5orF0071_at	0.032213	0.00226	-4.82328	-1.25895	-1.33549	Thermus thermophilus HB8	TTHA0071
TT5orR0629_at	0.032224	0.00227	-4.81926	-1.26365	-1.05536	Thermus thermophilus HB8	TTHA0629
TT5orF1216_at	0.032317	0.00229	4.80994	-1.27454	0.9623	Thermus thermophilus HB8	TTHA1216
TT5orR4240_at	0.032317	0.0023	4.80929	-1.2753	1.15372	Thermus thermophilus HB8	TTHB240
TT5orF0539_at	0.032792	0.00234	-4.79195	-1.2956	-0.935866	Thermus thermophilus HB8	TTHA0539
TT5orF7053_at	0.032792	0.00235	-4.78877	-1.29934	-2.03625	Thermus thermophilus HB8	TTHY7053
TT5orF7078_at	0.032794	0.00237	4.77951	-1.31021	2.3331	Thermus thermophilus HB8	TTHY7078
TT5igF4033_at	0.032794	0.00239	-4.77373	-1.31699	-1.34588	Thermus thermophilus HB8
TT5igF0467_at	0.032794	0.0024	-4.76949	-1.32199	-1.28082	Thermus thermophilus HB8
TT5orF0279_at	0.032794	0.00241	-4.76499	-1.32727	-1.41032	Thermus thermophilus HB8	TTHA0279
TT5orR4204_at	0.032794	0.00241	4.76473	-1.32759	0.954608	Thermus thermophilus HB8	TTHB204
TT5orF7051_at	0.032794	0.00241	-4.76454	-1.32781	-1.95363	Thermus thermophilus HB8	TTHY7051
TT5igR0228_at	0.032794	0.00242	4.7611	-1.33185	1.85756	Thermus thermophilus HB8
TT5orF7073_at	0.032794	0.00243	-4.75845	-1.33498	-2.12363	Thermus thermophilus HB8	TTHY7073
TT5orF1468_at	0.032794	0.00244	4.75371	-1.34056	1.03695	Thermus thermophilus HB8	TTHA1468
TT5orR0795_at	0.032794	0.00244	-4.75254	-1.34193	-1.08218	Thermus thermophilus HB8	TTHA0795
TT5orR1240_at	0.033213	0.00249	-4.73491	-1.36274	-1.14278	Thermus thermophilus HB8	TTHA1240
TT5igF0130_at	0.03338	0.00251	-4.72696	-1.37213	-1.12686	Thermus thermophilus HB8
TT5orR4046_at	0.033646	0.00254	-4.71643	-1.3846	-0.890587	Thermus thermophilus HB8	TTHB046
TT5igF4015_at	0.03368	0.00256	-4.71212	-1.3897	-1.13922	Thermus thermophilus HB8
TT5orF1449_at	0.033809	0.00258	-4.70533	-1.39774	-1.33641	Thermus thermophilus HB8	TTHA1449
TT5orF4066_at	0.033864	0.00261	-4.69348	-1.41182	-0.909369	Thermus thermophilus HB8	TTHB066
TT5igF0216_at	0.033864	0.00265	-4.68005	-1.42778	-2.00102	Thermus thermophilus HB8
TT5orR1560_at	0.033864	0.00265	-4.67897	-1.42906	-0.939453	Thermus thermophilus HB8	TTHA1560
TT5orF0839_at	0.033864	0.00266	4.67762	-1.43066	1.18916	Thermus thermophilus HB8	TTHA0839
TT5orR0480_at	0.033864	0.00266	-4.67574	-1.4329	-2.53962	Thermus thermophilus HB8	TTHA0480
TT5orR0887_at	0.033864	0.00266	-4.67551	-1.43318	-1.34832	Thermus thermophilus HB8	TTHA0887
TT5igR0258_at	0.033864	0.00267	-4.67141	-1.43807	-1.05415	Thermus thermophilus HB8
TT5orF4106_at	0.033864	0.0027	-4.66437	-1.44645	-1.0489	Thermus thermophilus HB8	TTHB106
TT5orF4054_at	0.033864	0.0027	-4.6629	-1.44821	-0.925939	Thermus thermophilus HB8	TTHB054
TT5orR0468_at	0.033864	0.0027	4.66211	-1.44915	1.23471	Thermus thermophilus HB8	TTHA0468
TT5orR1761_at	0.033864	0.00271	4.66043	-1.45115	3.31545	Thermus thermophilus HB8	TTHA1761
TT5igF0423_at	0.033864	0.00272	-4.6578	-1.4543	-1.49089	Thermus thermophilus HB8
TT5igR0321_at	0.033864	0.00272	-4.65649	-1.45586	-1.00505	Thermus thermophilus HB8
TT5orF0935_at	0.033864	0.00272	4.65567	-1.45683	0.934398	Thermus thermophilus HB8	TTHA0935
TT5orR1570_at	0.033864	0.00273	-4.65447	-1.45826	-0.854712	Thermus thermophilus HB8	TTHA1570
TT5orR4140_at	0.033864	0.00273	-4.65168	-1.46159	-1.0466	Thermus thermophilus HB8	TTHB140
TT5orR0248_at	0.034225	0.00278	-4.63821	-1.47769	-1.08011	Thermus thermophilus HB8	TTHA0248
TT5orR0940_at	0.034225	0.00279	-4.63305	-1.48387	-1.087	Thermus thermophilus HB8	TTHA0940
TT5orR0204_at	0.034225	0.0028	-4.62972	-1.48785	-1.25841	Thermus thermophilus HB8	TTHA0204
TT5orF0958_at	0.034225	0.00281	4.62666	-1.49152	1.70466	Thermus thermophilus HB8	TTHA0958
TT5orR1831_at	0.034225	0.00281	-4.62664	-1.49155	-0.896818	Thermus thermophilus HB8	TTHA1831
TT5orF0187_at	0.034359	0.00283	-4.62009	-1.4994	-1.11922	Thermus thermophilus HB8	TTHA0187
AFFX-r2-P1-cre-5_at	0.034384	0.00285	-4.61639	-1.50384	-1.35194	Bacteriophage P1	NA
TT5orF1850_at	0.034602	0.00287	4.60771	-1.51425	1.024	Thermus thermophilus HB8	TTHA1850
AFFX-DapX-M_at	0.034885	0.00291	-4.59746	-1.52657	-1.2733	B. subtilis	NA
TT5orR0821_at	0.034965	0.00292	4.5924	-1.53266	0.847627	Thermus thermophilus HB8	TTHA0821
TT5orF0455_at	0.035398	0.00298	4.57579	-1.55267	1.17964	Thermus thermophilus HB8	TTHA0455
TT5orR1433_at	0.035398	0.00298	4.57553	-1.55298	0.814464	Thermus thermophilus HB8	TTHA1433
TT5orR1798_at	0.036012	0.00306	-4.55307	-1.5801	-0.880324	Thermus thermophilus HB8	TTHA1798
TT5orR0942_at	0.036012	0.00306	4.55303	-1.58015	1.30152	Thermus thermophilus HB8	TTHA0942
TT5orR1938_at	0.036012	0.00307	-4.55065	-1.58304	-0.913059	Thermus thermophilus HB8	TTHA1938
AFFX-r2-Bs-dap-5_at	0.036012	0.00308	-4.54563	-1.58911	-1.47046	B. subtilis	NA
TT5orF1466_at	0.036012	0.00309	-4.54269	-1.59267	-1.19689	Thermus thermophilus HB8	TTHA1466
TT5orF7062_at	0.036012	0.00309	4.54261	-1.59277	1.38122	Thermus thermophilus HB8	TTHY7062
TT5orR1866_at	0.036105	0.00312	-4.53588	-1.60092	-0.910508	Thermus thermophilus HB8	TTHA1866
TT5igF0227_at	0.036105	0.00312	-4.53452	-1.60257	-0.831937	Thermus thermophilus HB8
TT5orR1571_at	0.036157	0.00314	-4.52936	-1.60883	-1.42056	Thermus thermophilus HB8	TTHA1571
TT5igF0494_at	0.036157	0.00316	-4.52428	-1.61499	-1.55611	Thermus thermophilus HB8
TT5orR0565_at	0.036157	0.00317	-4.52052	-1.61956	-0.857309	Thermus thermophilus HB8	TTHA0565
TT5orR1924_at	0.036157	0.00318	-4.51932	-1.62101	-1.30638	Thermus thermophilus HB8	TTHA1924
AFFX-r2-Ec-bioD-3_at	0.036157	0.00318	-4.51802	-1.62259	-1.51463	E. coli	NA
TT5orF4058_at	0.036157	0.00319	-4.51602	-1.62503	-0.977828	Thermus thermophilus HB8	TTHB058
TT5igF0564_at	0.038336	0.00397	-4.70556	-1.63447	-2.54013	Thermus thermophilus HB8
TT5orF4105_at	0.036541	0.00324	-4.50126	-1.64298	-1.08032	Thermus thermophilus HB8	TTHB105
TT5igF0437_at	0.036541	0.00324	4.50114	-1.64312	2.1807	Thermus thermophilus HB8
AFFX-PheX-5_at	0.03659	0.00326	-4.49715	-1.64799	-1.33829	B. subtilis	NA
TT5orF0852_at	0.036753	0.00329	-4.49005	-1.65663	-0.890846	Thermus thermophilus HB8	TTHA0852
TT5orF0384_at	0.036753	0.00329	-4.48768	-1.65952	-1.01253	Thermus thermophilus HB8	TTHA0384
TT5orF1952_at	0.036862	0.00332	-4.48082	-1.66789	-1.06658	Thermus thermophilus HB8	TTHA1952
AFFX-r2-Bs-thr-M_s_at	0.036862	0.00333	-4.47955	-1.66944	-1.5384	B. subtilis	NA
TT5orF4033_at	0.036947	0.00334	4.47478	-1.67527	1.01348	Thermus thermophilus HB8	TTHB033
AFFX-CreX-3_at	0.037073	0.00337	-4.46908	-1.68223	-1.29194	Bacteriophage P1	NA
TT5orR0542_at	0.037458	0.00341	4.45737	-1.69657	0.841351	Thermus thermophilus HB8	TTHA0542
TT5igR0113_at	0.037514	0.00343	4.45318	-1.7017	1.25622	Thermus thermophilus HB8
TT5igR7001_at	0.037514	0.00346	-4.44607	-1.71041	-2.80024	Thermus thermophilus HB8
TT5orF0389_at	0.037514	0.00348	4.43947	-1.7185	0.863706	Thermus thermophilus HB8	TTHA0389
TT5orR1427_at	0.037514	0.00351	-4.43156	-1.72821	-1.30798	Thermus thermophilus HB8	TTHA1427
TT5igF4066_at	0.037514	0.00352	-4.43104	-1.72886	-1.35479	Thermus thermophilus HB8
TT5orF4072_at	0.037514	0.00352	-4.43002	-1.73011	-0.873023	Thermus thermophilus HB8	TTHB072
TT5orR0976_at	0.037514	0.00354	4.42547	-1.7357	1.09718	Thermus thermophilus HB8	TTHA0976
AFFX-BioB-5_at	0.037514	0.00354	-4.42447	-1.73692	-1.78307	E. coli	NA
AFFX-r2-P1-cre-3_at	0.037514	0.00355	-4.42375	-1.73781	-1.45889	Bacteriophage P1	NA
TT5orR1418_at	0.037514	0.00356	4.42087	-1.74136	2.73353	Thermus thermophilus HB8	TTHA1418
TT5orR1585_at	0.037514	0.00356	4.42077	-1.74148	2.11083	Thermus thermophilus HB8	TTHA1585
TT5igR7035_at	0.037514	0.00356	-4.4196	-1.74292	-1.29139	Thermus thermophilus HB8
TT5igR0632_at	0.037514	0.00357	-4.41733	-1.74571	-1.24198	Thermus thermophilus HB8
TT5orF1137_at	0.037514	0.00358	-4.41642	-1.74683	-1.94595	Thermus thermophilus HB8	TTHA1137
TT5orR1404_at	0.037514	0.00358	4.41596	-1.7474	1.27349	Thermus thermophilus HB8	TTHA1404
TT5igF0588_at	0.037514	0.0036	-4.41022	-1.75446	-5.85138	Thermus thermophilus HB8
TT5orF0328_at	0.037514	0.00361	4.4078	-1.75744	1.43016	Thermus thermophilus HB8	TTHA0328
TT5orR0761_at	0.037514	0.00362	4.4066	-1.75892	1.65561	Thermus thermophilus HB8	TTHA0761
TT5orF7026_at	0.037514	0.00362	-4.40584	-1.75986	-1.68135	Thermus thermophilus HB8	TTHY7026
TT5orR0977_at	0.037557	0.00364	4.40222	-1.76432	0.826944	Thermus thermophilus HB8	TTHA0977
TT5igF0625_at	0.037557	0.00365	4.39975	-1.76737	1.32484	Thermus thermophilus HB8
TT5orF1856_at	0.037867	0.0037	-4.38796	-1.78192	-0.772583	Thermus thermophilus HB8	TTHA1856
TT5igR4021_at	0.037867	0.0037	4.38641	-1.78384	2.47737	Thermus thermophilus HB8
AFFX-r2-Ec-bioB-3_at	0.037867	0.00372	-4.38176	-1.78958	-1.82031	E. coli	NA
TT5igR7059_at	0.037867	0.00374	-4.37845	-1.79368	-2.45285	Thermus thermophilus HB8
TT5igF0143_at	0.037867	0.00374	-4.3776	-1.79472	-1.58385	Thermus thermophilus HB8
TT5orF4038_at	0.037867	0.00374	-4.37756	-1.79477	-3.37202	Thermus thermophilus HB8	TTHB038
TT5orF1600_at	0.037871	0.00376	-4.3723	-1.80128	-1.20131	Thermus thermophilus HB8	TTHA1600
TT5orF1941_at	0.037871	0.00377	4.37011	-1.80399	0.852704	Thermus thermophilus HB8	TTHA1941
TT5orF0374_at	0.037871	0.00378	4.3691	-1.80524	1.22312	Thermus thermophilus HB8	TTHA0374
TT5orF4091_at	0.037871	0.00378	-4.36758	-1.80713	-1.04644	Thermus thermophilus HB8	TTHB091
TT5orR0841_at	0.038107	0.00382	4.35979	-1.81678	3.18378	Thermus thermophilus HB8	TTHA0841
TT5orF0462_at	0.038226	0.00386	4.35066	-1.82809	1.33156	Thermus thermophilus HB8	TTHA0462
TT5orR0975_at	0.038226	0.00387	4.34908	-1.83006	1.07992	Thermus thermophilus HB8	TTHA0975
TT5orF0525_at	0.038226	0.00388	-4.34568	-1.83427	-1.05474	Thermus thermophilus HB8	TTHA0525
TT5orF0140_at	0.038226	0.00389	4.3433	-1.83724	1.06479	Thermus thermophilus HB8	TTHA0140
TT5orR0122_at	0.038226	0.0039	4.34299	-1.83762	2.46282	Thermus thermophilus HB8	TTHA0122
TT5igR0067_at	0.038226	0.00391	-4.34063	-1.84055	-0.822016	Thermus thermophilus HB8
TT5orR1182_at	0.038226	0.00391	-4.34014	-1.84116	-1.21644	Thermus thermophilus HB8	TTHA1182
TT5orR1001_at	0.038249	0.00393	-4.335	-1.84755	-1.55736	Thermus thermophilus HB8	TTHA1001
TT5orF1928_at	0.038249	0.00393	4.33451	-1.84815	0.921392	Thermus thermophilus HB8	TTHA1928
TT5orF0626_at	0.038249	0.00394	4.33249	-1.85067	0.84661	Thermus thermophilus HB8	TTHA0626
TT5orF4145_at	0.038336	0.00397	-4.32747	-1.85691	-1.11079	Thermus thermophilus HB8	TTHB145
TT5orR0227_at	0.038588	0.00401	4.31786	-1.86888	1.35175	Thermus thermophilus HB8	TTHA0227
TT5orF0607_at	0.038772	0.00404	4.31146	-1.87686	1.95972	Thermus thermophilus HB8	TTHA0607
TT5orR1475_at	0.038923	0.00407	4.30581	-1.88391	0.762097	Thermus thermophilus HB8	TTHA1475
TT5orR0843_at	0.038944	0.00409	4.30201	-1.88865	2.86581	Thermus thermophilus HB8	TTHA0843
TT5orF1448_at	0.038944	0.00412	-4.29596	-1.89621	-1.8546	Thermus thermophilus HB8	TTHA1448
TT5orR0052_at	0.038944	0.00412	4.29421	-1.89839	0.859326	Thermus thermophilus HB8	TTHA0052
TT5igR0252_at	0.038944	0.00413	-4.29308	-1.89981	-0.84082	Thermus thermophilus HB8
TT5orF0848_at	0.038944	0.00413	-4.29223	-1.90087	-0.925073	Thermus thermophilus HB8	TTHA0848
TT5igR0525_at	0.038944	0.00414	4.29146	-1.90183	1.62249	Thermus thermophilus HB8
TT5igR7070_at	0.039047	0.00416	-4.28693	-1.9075	-1.339	Thermus thermophilus HB8
TT5igR0560_at	0.039104	0.00418	-4.28342	-1.91188	-0.999008	Thermus thermophilus HB8
TT5igR0486_at	0.039452	0.00423	-4.27206	-1.92611	-0.953879	Thermus thermophilus HB8
TT5orR0020_at	0.039452	0.00424	-4.27033	-1.92828	-0.847218	Thermus thermophilus HB8	TTHA0020
TT5orF1332_at	0.039452	0.00425	4.2682	-1.93095	1.12445	Thermus thermophilus HB8	TTHA1332
TT5orR0661_at	0.039452	0.00426	-4.26598	-1.93373	-1.34536	Thermus thermophilus HB8	TTHA0661
TT5orF1555_at	0.039452	0.00427	4.26461	-1.93545	0.948878	Thermus thermophilus HB8	TTHA1555
TT5igR0612_at	0.03954	0.0043	-4.25931	-1.9421	-0.730193	Thermus thermophilus HB8
TT5orF0894_at	0.03954	0.00432	-4.25399	-1.94879	-0.824431	Thermus thermophilus HB8	TTHA0894
TT5igF0366_at	0.03954	0.00434	4.25063	-1.95301	0.780775	Thermus thermophilus HB8
TT5orR1508_at	0.03954	0.00435	-4.24965	-1.95423	-0.807015	Thermus thermophilus HB8	TTHA1508
TT5orF7027_at	0.03954	0.00435	-4.2486	-1.95555	-1.70241	Thermus thermophilus HB8	TTHY7027
TT5orF1231_at	0.03954	0.00436	4.24622	-1.95854	0.981215	Thermus thermophilus HB8	TTHA1231
TT5igR4012_at	0.03954	0.00439	4.24032	-1.96596	2.38662	Thermus thermophilus HB8
TT5orR1752_at	0.03954	0.0044	4.23921	-1.96736	0.759409	Thermus thermophilus HB8	TTHA1752
TT5orF1109_at	0.03954	0.00441	-4.23746	-1.96957	-0.954897	Thermus thermophilus HB8	TTHA1109
TT5orR0349_at	0.03954	0.00442	4.23473	-1.973	0.871997	Thermus thermophilus HB8	TTHA0349
TT5igF4002_at	0.03954	0.00444	4.23255	-1.97574	1.17979	Thermus thermophilus HB8
TT5orF0749_at	0.03954	0.00444	-4.23146	-1.97712	-1.24728	Thermus thermophilus HB8	TTHA0749
TT5orF0952_at	0.03954	0.00444	-4.23132	-1.97729	-1.1035	Thermus thermophilus HB8	TTHA0952
TT5orR0498_at	0.03954	0.00445	-4.23	-1.97895	-1.03701	Thermus thermophilus HB8	TTHA0498
TT5orF6003_at	0.03954	0.00445	-4.2298	-1.9792	-1.48526	Thermus thermophilus HB8	TTHC003
TT5igR0779_at	0.03967	0.0045	-4.21984	-1.99176	-1.83663	Thermus thermophilus HB8
TT5orF0409_at	0.03967	0.00451	-4.21914	-1.99264	-1.43097	Thermus thermophilus HB8	TTHA0409
TT5igF0316_at	0.03967	0.00451	4.21829	-1.99371	1.05936	Thermus thermophilus HB8
TT5orF7017_at	0.03967	0.00453	4.21443	-1.99858	1.63051	Thermus thermophilus HB8	TTHY7017
TT5orR0978_at	0.03967	0.00453	4.21425	-1.99882	0.946201	Thermus thermophilus HB8	TTHA0978
TT5orR1654_at	0.03967	0.00454	4.21235	-2.0012	0.980482	Thermus thermophilus HB8	TTHA1654
TT5orR0239_at	0.03967	0.00455	4.21151	-2.00227	0.890338	Thermus thermophilus HB8	TTHA0239
TT5orF1841_at	0.03967	0.00456	4.20832	-2.0063	2.52393	Thermus thermophilus HB8	TTHA1841
TT5orR1589_at	0.03967	0.00457	-4.20797	-2.00674	-0.955914	Thermus thermophilus HB8	TTHA1589
TT5igF4087_at	0.040179	0.00464	-4.19379	-2.02466	-1.46816	Thermus thermophilus HB8
TT5orR1183_at	0.040179	0.00465	-4.19309	-2.02556	-0.727849	Thermus thermophilus HB8	TTHA1183
TT5orF0222_at	0.040756	0.00473	-4.17905	-2.04333	-0.84052	Thermus thermophilus HB8	TTHA0222
TT5orR1478_at	0.040815	0.00475	-4.17577	-2.04749	-0.923946	Thermus thermophilus HB8	TTHA1478
TT5orR1893_at	0.040951	0.00477	-4.17075	-2.05386	-0.935572	Thermus thermophilus HB8	TTHA1893
TT5igF4010_at	0.040951	0.00479	-4.16817	-2.05714	-1.27554	Thermus thermophilus HB8
TT5orR1874_at	0.040951	0.0048	-4.16682	-2.05885	-1.22272	Thermus thermophilus HB8	TTHA1874
TT5igF0039_at	0.041285	0.00485	-4.15797	-2.07009	-1.25506	Thermus thermophilus HB8	NA
TT5orF1354_at	0.041498	0.00488	4.15163	-2.07815	0.912673	Thermus thermophilus HB8	TTHA1354
TT5orF0361_at	0.041594	0.00491	-4.14694	-2.08411	-0.843036	Thermus thermophilus HB8	TTHA0361
TT5igF4018_at	0.041594	0.00494	4.14273	-2.08948	1.62196	Thermus thermophilus HB8
TT5orR1426_at	0.041594	0.00494	-4.14167	-2.09082	-1.30934	Thermus thermophilus HB8	TTHA1426
TT5orR0244_at	0.041594	0.00495	-4.14021	-2.09268	-0.783698	Thermus thermophilus HB8	TTHA0244
TT5igR0680_at	0.041594	0.00496	-4.13961	-2.09344	-1.21416	Thermus thermophilus HB8
TT5orF1602_at	0.041693	0.00498	-4.13563	-2.09851	-1.11118	Thermus thermophilus HB8	TTHA1602
TT5igF0285_at	0.041812	0.005	-4.13126	-2.10408	-1.18508	Thermus thermophilus HB8
TT5igR0636_at	0.041825	0.00502	-4.12838	-2.10775	-1.63012	Thermus thermophilus HB8
TT5orR0414_at	0.041825	0.00504	-4.12585	-2.11098	-0.783995	Thermus thermophilus HB8	TTHA0414
TT5orF0181_at	0.041825	0.00504	4.12505	-2.11201	0.934016	Thermus thermophilus HB8	TTHA0181
TT5orR1779_at	0.042017	0.00508	4.11892	-2.11983	0.985868	Thermus thermophilus HB8	TTHA1779
TT5orF1546_at	0.042017	0.0051	-4.11601	-2.12354	-0.882164	Thermus thermophilus HB8	TTHA1546
TT5orR1470_at	0.042017	0.0051	-4.11533	-2.12441	-1.13604	Thermus thermophilus HB8	TTHA1470
TT5orR1421_at	0.042054	0.00512	4.11263	-2.12786	1.35891	Thermus thermophilus HB8	TTHA1421
TT5orR0018_at	0.042124	0.00515	-4.10816	-2.13358	-0.920871	Thermus thermophilus HB8	TTHA0018
TT5orR0737_at	0.042124	0.00515	-4.10735	-2.13461	-0.816399	Thermus thermophilus HB8	TTHA0737
TT5orF1698_at	0.042276	0.00519	-4.10067	-2.14316	-0.803301	Thermus thermophilus HB8	TTHA1698
TT5orR0826_at	0.042276	0.00519	4.10047	-2.14341	0.817249	Thermus thermophilus HB8	TTHA0826
TT5orF1795_at	0.042371	0.00523	-4.0948	-2.15067	-1.57083	Thermus thermophilus HB8	TTHA1795
TT5orF0928_at	0.042371	0.00524	-4.09359	-2.15222	-1.06817	Thermus thermophilus HB8	TTHA0928
TT5igR0579_at	0.042371	0.00524	-4.09284	-2.15318	-1.22801	Thermus thermophilus HB8
TT5orR1697_at	0.04251	0.00528	-4.08635	-2.16149	-1.24543	Thermus thermophilus HB8	TTHA1697
TT5orR1264_at	0.04251	0.00528	-4.0863	-2.16156	-0.730403	Thermus thermophilus HB8	TTHA1264
TT5orR1059_at	0.042753	0.00533	-4.07966	-2.17007	-0.800262	Thermus thermophilus HB8	TTHA1059
TT5orF1158_at	0.042763	0.00535	-4.0761	-2.17464	-1.16458	Thermus thermophilus HB8	TTHA1158
TT5orR0536_at	0.042763	0.00535	4.07567	-2.17519	0.705289	Thermus thermophilus HB8	TTHA0536
TT5igR4017_at	0.042772	0.00536	-4.07361	-2.17783	-2.19686	Thermus thermophilus HB8
TT5orF0622_at	0.042794	0.00538	4.0713	-2.1808	0.769675	Thermus thermophilus HB8	TTHA0622
TT5orF1554_at	0.042859	0.0054	4.06817	-2.18482	0.928115	Thermus thermophilus HB8	TTHA1554
TT5igF4032_at	0.043224	0.00546	4.05927	-2.19625	1.71046	Thermus thermophilus HB8
TT5orR1935_at	0.043857	0.00555	4.04542	-2.21408	1.05528	Thermus thermophilus HB8	TTHA1935
TT5orF0829_at	0.04394	0.00557	-4.04199	-2.2185	-0.91984	Thermus thermophilus HB8	TTHA0829
TT5igF0355_at	0.044429	0.00565	-4.03103	-2.23263	-0.859633	Thermus thermophilus HB8
TT5orF1099_at	0.044662	0.0057	-4.0231	-2.24287	-0.948274	Thermus thermophilus HB8	TTHA1099
TT5orF1339_at	0.044662	0.00571	4.02175	-2.24461	0.971422	Thermus thermophilus HB8	TTHA1339
TT5igF0337_at	0.044662	0.00574	-4.01849	-2.24882	-0.86021	Thermus thermophilus HB8
TT5orR0443_at	0.044662	0.00574	-4.01825	-2.24913	-0.834087	Thermus thermophilus HB8	TTHA0443
TT5igR0467_at	0.044662	0.00574	4.01753	-2.25007	1.44827	Thermus thermophilus HB8
TT5orR0717_at	0.044822	0.00578	4.01275	-2.25625	1.10961	Thermus thermophilus HB8	TTHA0717
TT5orF1394_at	0.044916	0.0058	-4.00874	-2.26143	-1.33348	Thermus thermophilus HB8	TTHA1394
TT5orR1818_at	0.044916	0.00582	4.00704	-2.26363	0.723543	Thermus thermophilus HB8	TTHA1818
TT5igF0331_at	0.044916	0.00583	-4.00557	-2.26552	-1.18142	Thermus thermophilus HB8
TT5igR0102_at	0.045108	0.00586	-4.00028	-2.27237	-1.08875	Thermus thermophilus HB8
TT5orF0126_at	0.046224	0.00603	3.97799	-2.30128	0.747405	Thermus thermophilus HB8	TTHA0126
TT5orF1723_at	0.046224	0.00604	-3.97667	-2.30299	-1.07676	Thermus thermophilus HB8	TTHA1723
TT5igF0354_at	0.046268	0.00606	3.97411	-2.30631	1.20349	Thermus thermophilus HB8
TT5igR0147_at	0.046708	0.00613	-3.96459	-2.31869	-1.225	Thermus thermophilus HB8
TT5orR1387_at	0.046802	0.00615	-3.96118	-2.32312	-1.14667	Thermus thermophilus HB8	TTHA1387
TT5igR0299_at	0.047086	0.0062	-3.95446	-2.33187	-1.02869	Thermus thermophilus HB8
TT5orR1709_at	0.047249	0.00624	-3.94988	-2.33784	-1.33125	Thermus thermophilus HB8	TTHA1709
TT5orR1369_at	0.047504	0.00628	-3.94373	-2.34584	-0.78592	Thermus thermophilus HB8	TTHA1369
TT5orF0658_at	0.047514	0.0063	-3.94114	-2.34922	-1.60185	Thermus thermophilus HB8	TTHA0658
TT5igR0314_at	0.047514	0.00633	-3.93835	-2.35286	-0.779785	Thermus thermophilus HB8
TT5orR1066_at	0.047514	0.00633	3.9383	-2.35293	1.10358	Thermus thermophilus HB8	TTHA1066
TT5orR1410_at	0.047524	0.00634	3.93638	-2.35543	2.83975	Thermus thermophilus HB8	TTHA1410
TT5orF0075_at	0.047707	0.00638	-3.93152	-2.36177	-0.77129	Thermus thermophilus HB8	TTHA0075
TT5orR0844_at	0.047736	0.00641	-3.92755	-2.36695	-0.897159	Thermus thermophilus HB8	TTHA0844
TT5igF0282_at	0.047736	0.00641	-3.92737	-2.36719	-1.09983	Thermus thermophilus HB8
TT5igR7003_at	0.047736	0.00642	-3.92582	-2.36921	-2.0509	Thermus thermophilus HB8
AFFX-DapX-3_at	0.047813	0.00645	-3.92254	-2.37349	-1.12694	B. subtilis	NA
TT5igR0539_at	0.047813	0.00646	-3.92105	-2.37544	-0.934522	Thermus thermophilus HB8
AFFX-BioDn-5_at	0.047818	0.0065	-3.91657	-2.3813	-1.41239	E. coli	NA
TT5orR0864_at	0.047818	0.00652	3.9141	-2.38453	0.724362	Thermus thermophilus HB8	TTHA0864
TT5orF0791_at	0.047818	0.00653	-3.91248	-2.38665	-1.03517	Thermus thermophilus HB8	TTHA0791
TT5igR0767_at	0.047818	0.00653	3.91242	-2.38673	1.10149	Thermus thermophilus HB8
TT5orR1669_at	0.047818	0.00654	3.91083	-2.38881	0.773991	Thermus thermophilus HB8	TTHA1669
TT5orR1407_at	0.047818	0.00655	-3.91038	-2.3894	-1.15584	Thermus thermophilus HB8	TTHA1407
TT5igF6007_at	0.047818	0.00657	3.90743	-2.39326	1.28105	Thermus thermophilus HB8
TT5orF1835_at	0.047818	0.00657	-3.90734	-2.39337	-0.857721	Thermus thermophilus HB8	TTHA1835
TT5igF0062_at	0.048337	0.00666	-3.89692	-2.40702	-1.49144	Thermus thermophilus HB8	NA
TT5orF4060_at	0.04863	0.00671	-3.89032	-2.41567	-0.960155	Thermus thermophilus HB8	TTHB060
Tiling-Bs-phe_x_at	0.04863	0.00673	-3.88866	-2.41785	-1.82336		NA
TT5igR0464_at	0.048899	0.00678	-3.88199	-2.42661	-1.68767	Thermus thermophilus HB8
TT5orF0707_at	0.048899	0.00679	-3.88088	-2.42807	-1.60085	Thermus thermophilus HB8	TTHA0707
TT5igR0031_at	0.048965	0.00681	-3.87812	-2.43168	-1.65356	Thermus thermophilus HB8
TT5orF0352_at	0.04897	0.00683	-3.87638	-2.43397	-1.08662	Thermus thermophilus HB8	TTHA0352
TT5orR0644_at	0.049238	0.0069	-3.86841	-2.44444	-0.724368	Thermus thermophilus HB8	TTHA0644
TT5igR4049_at	0.049238	0.00694	-3.86339	-2.45105	-1.18026	Thermus thermophilus HB8
TT5orF1333_at	0.049238	0.00695	3.86209	-2.45275	1.00807	Thermus thermophilus HB8	TTHA1333
TT5orR0370_at	0.049238	0.00695	-3.8617	-2.45327	-0.80448	Thermus thermophilus HB8	TTHA0370
TT5igR0741_at	0.049238	0.00696	-3.86134	-2.45374	-1.64304	Thermus thermophilus HB8
TT5orR6002_at	0.049238	0.00701	3.85582	-2.46101	0.917665	Thermus thermophilus HB8	TTHC002
TT5orR1661_at	0.049238	0.00701	-3.85574	-2.46112	-0.866778	Thermus thermophilus HB8	TTHA1661
TT5orF0155_at	0.049238	0.00701	-3.85531	-2.46168	-2.22763	Thermus thermophilus HB8	TTHA0155
TT5igF0468_at	0.049238	0.00702	3.85381	-2.46365	1.31663	Thermus thermophilus HB8
TT5orF1736_at	0.049238	0.00703	3.85273	-2.46508	0.833544	Thermus thermophilus HB8	TTHA1736
TT5orF1327_at	0.049238	0.00703	3.8527	-2.46511	2.88176	Thermus thermophilus HB8	TTHA1327
TT5orF0429_at	0.049238	0.00704	-3.85236	-2.46557	-0.73521	Thermus thermophilus HB8	TTHA0429
TT5orR0332_at	0.049314	0.00706	3.8495	-2.46933	0.915481	Thermus thermophilus HB8	TTHA0332
TT5igR0514_at	0.049374	0.00708	-3.84692	-2.47273	-1.28045	Thermus thermophilus HB8
TT5orF0779_at	0.049536	0.00712	-3.84269	-2.4783	-0.688526	Thermus thermophilus HB8	TTHA0779
TT5orR7063_at	0.0496	0.00714	3.84004	-2.4818	2.63807	Thermus thermophilus HB8	TTHY7063
TT5orR0945_at	0.049874	0.00721	-3.83258	-2.49165	-1.18363	Thermus thermophilus HB8	TTHA0945
TT5orR0623_at	0.049874	0.00721	3.83244	-2.49183	1.33231	Thermus thermophilus HB8	TTHA0623
TT5igR0154_at	0.050078	0.00726	-3.82757	-2.49826	-0.690877	Thermus thermophilus HB8
TT5orR0164_at	0.050079	0.00729	3.82427	-2.50262	2.02001	Thermus thermophilus HB8	TTHA0164
TT5orF0311_at	0.050079	0.00729	3.82381	-2.50322	1.8206	Thermus thermophilus HB8	TTHA0311
TT5igF0015_at	0.050079	0.00731	-3.82132	-2.50652	-1.35424	Thermus thermophilus HB8	NA
TT5igF0393_at	0.050079	0.00731	3.82124	-2.50662	1.3044	Thermus thermophilus HB8
TT5orF0093_at	0.050222	0.00735	-3.81733	-2.51179	-0.97196	Thermus thermophilus HB8	TTHA0093
TT5orF1852_at	0.050222	0.00736	3.81581	-2.5138	0.737625	Thermus thermophilus HB8	TTHA1852
TT5igR0406_at	0.05026	0.00741	3.81066	-2.52061	1.64783	Thermus thermophilus HB8
TT5orR0785_at	0.05026	0.00741	-3.81055	-2.52076	-1.03306	Thermus thermophilus HB8	TTHA0785
TT5orF7072_at	0.05026	0.00742	-3.81	-2.52148	-1.61445	Thermus thermophilus HB8	TTHY7072
TT5orR1304_at	0.05026	0.00743	-3.80898	-2.52284	-0.886577	Thermus thermophilus HB8	TTHA1304
TT5orR0778_at	0.05047	0.00747	-3.80409	-2.52931	-0.98482	Thermus thermophilus HB8	TTHA0778
TT5orF1028_at	0.050727	0.00752	3.79848	-2.53674	1.88243	Thermus thermophilus HB8	TTHA1028
TT5orF1009_at	0.050745	0.00754	3.79666	-2.53915	0.800489	Thermus thermophilus HB8	TTHA1009
TT5orF1330_at	0.050952	0.00761	3.78947	-2.54869	0.908082	Thermus thermophilus HB8	TTHA1330
TT5igF0401_at	0.050952	0.00761	-3.78912	-2.54915	-1.02249	Thermus thermophilus HB8
TT5igF0497_at	0.050952	0.00762	-3.7888	-2.54958	-1.12784	Thermus thermophilus HB8
TT5igF0189_at	0.051074	0.00766	-3.7845	-2.55528	-1.21214	Thermus thermophilus HB8
TT5orR7060_at	0.051074	0.00768	-3.7821	-2.55847	-1.16045	Thermus thermophilus HB8	TTHY7060
TT5orR0104_at	0.051074	0.0077	-3.77968	-2.56167	-0.640753	Thermus thermophilus HB8	TTHA0104
TT5igF0248_at	0.051074	0.00771	-3.77896	-2.56263	-1.42506	Thermus thermophilus HB8
TT5orR1185_at	0.051074	0.00772	-3.77835	-2.56344	-0.975248	Thermus thermophilus HB8	TTHA1185
TT5orF4009_at	0.051074	0.00772	-3.77776	-2.56423	-1.16939	Thermus thermophilus HB8	TTHB009
TT5igF0284_at	0.051208	0.00777	-3.77332	-2.57012	-1.66841	Thermus thermophilus HB8
TT5igF4050_at	0.051208	0.00778	-3.77204	-2.57182	-1.07026	Thermus thermophilus HB8
TT5igF0026_at	0.051208	0.00779	-3.77117	-2.57299	-0.702405	Thermus thermophilus HB8	NA
TT5igF0141_at	0.051512	0.00785	-3.76494	-2.58126	-1.17968	Thermus thermophilus HB8
TT5igF0461_at	0.051727	0.00791	-3.75863	-2.58966	-1.55439	Thermus thermophilus HB8
TT5orR1239_at	0.051727	0.00792	-3.75719	-2.59158	-1.06843	Thermus thermophilus HB8	TTHA1239
TT5orF1520_at	0.051727	0.00792	3.75715	-2.59163	1.15278	Thermus thermophilus HB8	TTHA1520
AFFX-ThrX-3_at	0.051879	0.00798	-3.75128	-2.59945	-0.91007	B. subtilis	NA
TT5orR1416_at	0.051879	0.00799	3.75062	-2.60032	2.03631	Thermus thermophilus HB8	TTHA1416
TT5orR1350_at	0.051879	0.00799	-3.75038	-2.60064	-1.12412	Thermus thermophilus HB8	TTHA1350
TT5orR1402_at	0.052126	0.00805	3.74512	-2.60765	1.0862	Thermus thermophilus HB8	TTHA1402
TT5igR0626_at	0.052258	0.00808	-3.74165	-2.61228	-0.775512	Thermus thermophilus HB8
TT5orF0308_at	0.052518	0.00814	3.73623	-2.6195	1.93226	Thermus thermophilus HB8	TTHA0308
TT5orR1211_at	0.052629	0.00817	3.7331	-2.62368	1.64811	Thermus thermophilus HB8	TTHA1211
TT5igF0527_at	0.052644	0.00819	3.7314	-2.62594	0.919661	Thermus thermophilus HB8
TT5orF1428_at	0.052676	0.00821	-3.72946	-2.62854	-0.840871	Thermus thermophilus HB8	TTHA1428
TT5orR0741_at	0.05272	0.00826	-3.72396	-2.63588	-0.736672	Thermus thermophilus HB8	TTHA0741
TT5orR0190_at	0.05272	0.00828	-3.72191	-2.63863	-1.02712	Thermus thermophilus HB8	TTHA0190
TT5igF0247_at	0.05272	0.00829	3.72172	-2.63887	1.48625	Thermus thermophilus HB8
AFFX-CreX-5_at	0.05272	0.00829	-3.72164	-2.63898	-1.12075	Bacteriophage P1	NA
TT5orR0150_at	0.05272	0.00829	3.72123	-2.63953	0.698192	Thermus thermophilus HB8	TTHA0150
TT5orF0897_at	0.05272	0.0083	3.72011	-2.64102	0.850156	Thermus thermophilus HB8	TTHA0897
TT5igF4082_at	0.052831	0.00834	-3.71701	-2.64517	-0.96883	Thermus thermophilus HB8
TT5igF0220_at	0.05293	0.00837	-3.71409	-2.64907	-1.44687	Thermus thermophilus HB8
TT5orR4177_at	0.053115	0.00841	3.70989	-2.65469	4.39535	Thermus thermophilus HB8	TTHB177
TT5orR0166_at	0.053212	0.00844	3.70702	-2.65853	0.688077	Thermus thermophilus HB8	TTHA0166
TT5igF0644_at	0.053428	0.0085	-3.7016	-2.66579	-0.827602	Thermus thermophilus HB8
TT5igR0236_at	0.053428	0.00851	3.70096	-2.66664	0.87976	Thermus thermophilus HB8
TT5orR0948_at	0.053696	0.00858	-3.69453	-2.67526	-0.884361	Thermus thermophilus HB8	TTHA0948
TT5orR1621_at	0.053696	0.00858	3.69418	-2.67573	1.0582	Thermus thermophilus HB8	TTHA1621
TT5igF4059_at	0.053944	0.00864	-3.68896	-2.68273	-0.968347	Thermus thermophilus HB8
TT5orF0615_at	0.053944	0.00865	3.68773	-2.68438	0.851168	Thermus thermophilus HB8	TTHA0615
TT5orF1542_at	0.053978	0.00868	-3.68491	-2.68815	-0.812291	Thermus thermophilus HB8	TTHA1542
TT5orF7052_at	0.053978	0.00869	-3.68442	-2.68882	-2.09458	Thermus thermophilus HB8	TTHY7052
TT5igF0510_at	0.054027	0.00872	-3.68111	-2.69325	-0.81655	Thermus thermophilus HB8
TT5igF0392_at	0.054027	0.00874	3.67923	-2.69578	0.957401	Thermus thermophilus HB8
TT5orF0094_at	0.054027	0.00875	-3.67853	-2.69672	-0.787065	Thermus thermophilus HB8	TTHA0094
TT5orF0929_at	0.054027	0.00876	-3.67811	-2.69728	-1.28796	Thermus thermophilus HB8	TTHA0929
TT5orF0569_at	0.054038	0.00879	-3.67509	-2.70133	-1.02894	Thermus thermophilus HB8	TTHA0569
TT5orR1764_at	0.054038	0.00881	3.67357	-2.70337	3.88952	Thermus thermophilus HB8	TTHA1764
TT5orR4237_at	0.054038	0.00882	3.67203	-2.70545	0.925575	Thermus thermophilus HB8	TTHB237
TT5orR0021_at	0.054038	0.00883	3.67169	-2.70591	0.771972	Thermus thermophilus HB8	TTHA0021
TT5igR0244_at	0.054038	0.00886	-3.66898	-2.70955	-1.48309	Thermus thermophilus HB8
AFFX-r2-Bs-lys-M_at	0.054038	0.00889	-3.66598	-2.71358	-1.16193	B. subtilis	NA
TT5orR4234_at	0.054038	0.00889	3.66584	-2.71376	0.939225	Thermus thermophilus HB8	TTHB234
TT5orF0986_at	0.054038	0.00889	3.66583	-2.71378	1.46953	Thermus thermophilus HB8	TTHA0986
TT5orR1064_at	0.054038	0.0089	3.66548	-2.71424	0.680592	Thermus thermophilus HB8	TTHA1064
TT5igF4021_at	0.054038	0.00891	-3.66415	-2.71604	-1.04594	Thermus thermophilus HB8
TT5orF7023_at	0.05409	0.00894	-3.66203	-2.71889	-0.997155	Thermus thermophilus HB8	TTHY7023
TT5orF1347_at	0.054555	0.00903	-3.65395	-2.72976	-0.735042	Thermus thermophilus HB8	TTHA1347
TT5igR0726_at	0.054653	0.00906	-3.65117	-2.73349	-0.988244	Thermus thermophilus HB8
TT5orR4197_at	0.054674	0.00908	3.64951	-2.73573	1.15898	Thermus thermophilus HB8	TTHB197
TT5igR0327_at	0.054919	0.00914	-3.64465	-2.74228	-1.05144	Thermus thermophilus HB8
TT5igR0438_at	0.055175	0.0092	-3.63965	-2.74902	-1.08068	Thermus thermophilus HB8
TT5orR1351_at	0.055273	0.00923	-3.63691	-2.75271	-1.02489	Thermus thermophilus HB8	TTHA1351
TT5orF1541_at	0.055346	0.00926	-3.63439	-2.75611	-1.25788	Thermus thermophilus HB8	TTHA1541
TT5orR0138_at	0.055346	0.00928	-3.63288	-2.75813	-0.922197	Thermus thermophilus HB8	TTHA0138
TT5orF1833_at	0.055346	0.00929	3.63134	-2.76021	0.709804	Thermus thermophilus HB8	TTHA1833
TT5orR1237_at	0.055346	0.0093	-3.63053	-2.76132	-0.685916	Thermus thermophilus HB8	TTHA1237
TT5orR0238_at	0.05541	0.00933	3.62828	-2.76435	0.624788	Thermus thermophilus HB8	TTHA0238
TT5orF0407_at	0.055434	0.00935	-3.62662	-2.76659	-0.833397	Thermus thermophilus HB8	TTHA0407
TT5igF0388_at	0.055592	0.00939	3.62305	-2.7714	0.729066	Thermus thermophilus HB8
TT5orR1031_at	0.055772	0.00944	-3.61919	-2.77661	-0.714861	Thermus thermophilus HB8	TTHA1031
TT5orR1412_at	0.055818	0.00946	3.61723	-2.77927	1.52153	Thermus thermophilus HB8	TTHA1412
TT5igF0469_at	0.056109	0.00954	3.61113	-2.78751	1.22505	Thermus thermophilus HB8
TT5igF0491_at	0.056109	0.00958	-3.60735	-2.79262	-0.865	Thermus thermophilus HB8
TT5igR0075_at	0.056109	0.00959	-3.60648	-2.7938	-0.923123	Thermus thermophilus HB8
TT5orR1453_at	0.056109	0.00961	3.60548	-2.79514	0.838054	Thermus thermophilus HB8	TTHA1453
TT5orF1326_at	0.056109	0.00961	3.6048	-2.79606	2.83332	Thermus thermophilus HB8	TTHA1326
TT5orF0163_at	0.056109	0.00963	3.60381	-2.79741	1.20722	Thermus thermophilus HB8	TTHA0163
TT5orF0675_at	0.056109	0.00964	3.6031	-2.79836	1.05919	Thermus thermophilus HB8	TTHA0675
TT5orR1936_at	0.056109	0.00964	3.60266	-2.79896	0.911774	Thermus thermophilus HB8	TTHA1936
TT5igR0366_at	0.056118	0.00966	-3.60125	-2.80087	-0.713185	Thermus thermophilus HB8
TT5igR0700_at	0.056273	0.0097	-3.59779	-2.80556	-1.37698	Thermus thermophilus HB8
TT5orR0558_at	0.056522	0.00976	-3.59305	-2.81197	-0.805169	Thermus thermophilus HB8	TTHA0558
TT5orF1325_at	0.056557	0.0098	3.58972	-2.81648	2.4893	Thermus thermophilus HB8	TTHA1325
TT5orF0637_at	0.056557	0.00982	3.58849	-2.81815	0.681508	Thermus thermophilus HB8	TTHA0637
TT5orR0005_at	0.056557	0.00982	3.5882	-2.81853	1.13627	Thermus thermophilus HB8	TTHA0005
TT5igR0269_at	0.056557	0.00984	-3.58687	-2.82034	-0.630066	Thermus thermophilus HB8
TT5orR0245_at	0.056557	0.00986	-3.58479	-2.82317	-0.782952	Thermus thermophilus HB8	TTHA0245
TT5orR1666_at	0.056557	0.00987	3.58423	-2.82392	0.708082	Thermus thermophilus HB8	TTHA1666
TT5orR0420_at	0.056557	0.00988	3.58343	-2.825	0.747835	Thermus thermophilus HB8	TTHA0420
TT5orF1643_at	0.056557	0.0099	-3.58229	-2.82656	-1.06479	Thermus thermophilus HB8	TTHA1643
TT5igR0218_at	0.056612	0.00993	-3.57998	-2.82969	-0.977427	Thermus thermophilus HB8
TT5igR7028_at	0.056612	0.00994	-3.57899	-2.83103	-1.26614	Thermus thermophilus HB8
TT5orR1496_at	0.056859	0.01	-3.57395	-2.83787	-0.806615	Thermus thermophilus HB8	TTHA1496
TT5orF0348_at	0.056859	0.01	3.57306	-2.83907	0.857922	Thermus thermophilus HB8	TTHA0348
TT5igR4037_at	0.057162	0.0101	-3.56765	-2.84641	-1.1229	Thermus thermophilus HB8
TT5orR4027_at	0.057308	0.0101	3.56442	-2.8508	0.817074	Thermus thermophilus HB8	TTHB027
TT5orR0611_at	0.05764	0.0102	3.55867	-2.85861	0.693071	Thermus thermophilus HB8	TTHA0611
TT5igF0602_at	0.05769	0.0102	-3.55508	-2.8635	-1.10998	Thermus thermophilus HB8
TT5igF0083_at	0.05769	0.0103	3.55445	-2.86435	1.46307	Thermus thermophilus HB8
TT5igF0225_at	0.05769	0.0103	-3.55423	-2.86465	-1.24053	Thermus thermophilus HB8
TT5orR0403_at	0.057716	0.0103	3.55095	-2.8691	0.624844	Thermus thermophilus HB8	TTHA0403
TT5orF7006_at	0.057716	0.0103	-3.54923	-2.87145	-1.43215	Thermus thermophilus HB8	TTHY7006
TT5orF1913_at	0.057716	0.0103	3.54896	-2.87182	0.732437	Thermus thermophilus HB8	TTHA1913
TT5igF0016_at	0.057716	0.0103	3.5489	-2.8719	1.54036	Thermus thermophilus HB8	NA
TT5igR0664_at	0.057853	0.0104	-3.54269	-2.88035	-0.832576	Thermus thermophilus HB8
TT5orF0665_at	0.057853	0.0104	3.54231	-2.88087	2.26372	Thermus thermophilus HB8	TTHA0665
TT5orR1476_at	0.057853	0.0104	3.54181	-2.88154	0.766921	Thermus thermophilus HB8	TTHA1476
Tiling-Bs-dap_x_at	0.057853	0.0104	-3.54153	-2.88192	-1.49509		NA
TT5orF1379_at	0.057853	0.0104	3.54088	-2.88281	0.651977	Thermus thermophilus HB8	TTHA1379
TT5orF4119_at	0.057951	0.0105	3.53833	-2.88628	0.80604	Thermus thermophilus HB8	TTHB119
TT5orF4081_at	0.0582	0.0105	3.53323	-2.89323	0.64371	Thermus thermophilus HB8	TTHB081
TT5orF0172_at	0.0582	0.0106	-3.53201	-2.89489	-0.855819	Thermus thermophilus HB8	TTHA0172
TT5orR0243_at	0.0582	0.0106	-3.53134	-2.89581	-0.702293	Thermus thermophilus HB8	TTHA0243
TT5orF1853_at	0.058594	0.0107	3.52489	-2.9046	0.642245	Thermus thermophilus HB8	TTHA1853
TT5orF4165_at	0.058768	0.0107	-3.5194	-2.91208	-0.898148	Thermus thermophilus HB8	TTHB165
TT5orF4075_at	0.058768	0.0107	3.51915	-2.91243	1.06029	Thermus thermophilus HB8	TTHB075
TT5orR0173_at	0.058768	0.0107	-3.51895	-2.9127	-1.02342	Thermus thermophilus HB8	TTHA0173
AFFX-TrpnX-3_at	0.058893	0.0108	-3.5161	-2.91659	-3.55202	B. subtilis	NA
TT5igR0586_at	0.058965	0.0108	3.51395	-2.91953	1.1467	Thermus thermophilus HB8
TT5igR0795_at	0.05899	0.0108	-3.51203	-2.92214	-1.42403	Thermus thermophilus HB8
TT5igF0361_at	0.05899	0.0108	-3.5112	-2.92327	-1.07363	Thermus thermophilus HB8
TT5orR0593_at	0.059056	0.0109	3.50701	-2.929	0.694759	Thermus thermophilus HB8	TTHA0593
TT5orF0194_at	0.059056	0.0109	3.50691	-2.92914	0.998975	Thermus thermophilus HB8	TTHA0194
TT5orF0663_at	0.059056	0.0109	-3.50674	-2.92937	-1.9372	Thermus thermophilus HB8	TTHA0663
TT5orF1785_at	0.059219	0.011	3.50341	-2.93392	0.659196	Thermus thermophilus HB8	TTHA1785
TT5orR0571_at	0.059279	0.011	-3.50143	-2.93662	-0.674569	Thermus thermophilus HB8	TTHA0571
TT5igR4071_at	0.059531	0.0111	3.49675	-2.94302	3.10336	Thermus thermophilus HB8
TT5orF1280_at	0.059531	0.0111	-3.49579	-2.94434	-1.30474	Thermus thermophilus HB8	TTHA1280
TT5orF0548_at	0.059714	0.0111	-3.49223	-2.9492	-0.729591	Thermus thermophilus HB8	TTHA0548
TT5orR1274_at	0.059784	0.0111	-3.49	-2.95226	-1.23799	Thermus thermophilus HB8	TTHA1274
TT5orR0112_at	0.059784	0.0112	-3.48845	-2.95437	-0.910711	Thermus thermophilus HB8	TTHA0112
TT5orF1359_at	0.059784	0.0113	3.48282	-2.96207	2.79531	Thermus thermophilus HB8	TTHA1359
TT5orR1883_at	0.059784	0.0113	3.48165	-2.96368	0.677333	Thermus thermophilus HB8	TTHA1883
TT5orF1848_at	0.059784	0.0113	3.48138	-2.96405	0.832222	Thermus thermophilus HB8	TTHA1848
TT5orF1502_at	0.059784	0.0113	3.48012	-2.96577	0.692494	Thermus thermophilus HB8	TTHA1502
TT5igR0057_at	0.059784	0.0113	3.47952	-2.96661	3.92172	Thermus thermophilus HB8
TT5igR7029_at	0.059784	0.0113	-3.47873	-2.96767	-1.63556	Thermus thermophilus HB8
TT5orF0772_at	0.059784	0.0113	-3.47703	-2.97	-3.09214	Thermus thermophilus HB8	TTHA0772
TT5igF0619_at	0.059784	0.0113	-3.47702	-2.97002	-2.91655	Thermus thermophilus HB8
TT5orR1175_at	0.059784	0.0113	-3.477	-2.97005	-0.936555	Thermus thermophilus HB8	TTHA1175
TT5orF0277_at	0.059784	0.0113	-3.4769	-2.97019	-1.14347	Thermus thermophilus HB8	TTHA0277
TT5orR0641_at	0.059784	0.0114	-3.4739	-2.9743	-0.754679	Thermus thermophilus HB8	TTHA0641
TT5orR1632_at	0.059784	0.0114	-3.47301	-2.97552	-0.842602	Thermus thermophilus HB8	TTHA1632
TT5igR4006_at	0.059784	0.0114	-3.47269	-2.97596	-1.04099	Thermus thermophilus HB8
TT5orR1048_at	0.059784	0.0114	3.4726	-2.97609	0.743111	Thermus thermophilus HB8	TTHA1048
TT5orF0926_at	0.060028	0.0115	-3.46758	-2.98296	-0.750559	Thermus thermophilus HB8	TTHA0926
TT5orR0119_at	0.060028	0.0115	3.46715	-2.98355	0.868858	Thermus thermophilus HB8	TTHA0119
TT5orR0416_at	0.060065	0.0115	-3.46552	-2.98578	-0.876554	Thermus thermophilus HB8	TTHA0416
TT5orF1471_at	0.060192	0.0115	-3.46268	-2.98967	-1.60452	Thermus thermophilus HB8	TTHA1471
TT5igF0326_at	0.060192	0.0116	-3.4616	-2.99116	-0.800875	Thermus thermophilus HB8
TT5orR1420_at	0.060213	0.0116	3.45911	-2.99458	1.23902	Thermus thermophilus HB8	TTHA1420
TT5rrF0001_at	0.060213	0.0117	-3.45597	-2.99888	-1.25056	Thermus thermophilus HB8
TT5orF1132_at	0.060213	0.0117	3.45594	-2.99893	0.697828	Thermus thermophilus HB8	TTHA1132
TT5orR0579_at	0.060213	0.0117	3.45427	-3.00122	0.64499	Thermus thermophilus HB8	TTHA0579
TT5igR0234_at	0.060213	0.0117	-3.453	-3.00297	-0.985747	Thermus thermophilus HB8
TT5orR0146_at	0.060213	0.0117	-3.45282	-3.00322	-0.673775	Thermus thermophilus HB8	TTHA0146
TT5orF1220_at	0.060213	0.0117	3.45257	-3.00355	0.761218	Thermus thermophilus HB8	TTHA1220
TT5orF0028_at	0.060213	0.0117	3.45224	-3.00401	0.672598	Thermus thermophilus HB8	TTHA0028
TT5igR0270_at	0.060287	0.0118	-3.44942	-3.00788	-0.758874	Thermus thermophilus HB8
TT5orF4143_at	0.060287	0.0118	-3.44903	-3.00841	-0.745824	Thermus thermophilus HB8	TTHB143
TT5rrF0003_at	0.060581	0.0118	-3.44419	-3.01508	-1.23363	Thermus thermophilus HB8
TT5orR1181_at	0.061108	0.012	-3.43642	-3.02575	-1.01499	Thermus thermophilus HB8	TTHA1181
TT5orR0417_at	0.061231	0.012	-3.43376	-3.02941	-0.64497	Thermus thermophilus HB8	TTHA0417
TT5igR0759_at	0.061317	0.012	-3.43156	-3.03243	-1.41098	Thermus thermophilus HB8
TT5igF0579_at	0.061587	0.0121	-3.42708	-3.0386	-1.25109	Thermus thermophilus HB8
TT5orF0957_at	0.061609	0.0121	3.42464	-3.04196	1.62987	Thermus thermophilus HB8	TTHA0957
TT5orF0195_at	0.061609	0.0121	3.42446	-3.04221	0.718406	Thermus thermophilus HB8	TTHA0195
TT5orR1210_at	0.061609	0.0122	3.42347	-3.04357	1.73542	Thermus thermophilus HB8	TTHA1210
TT5orF1945_at	0.061772	0.0122	-3.42033	-3.04789	-0.645528	Thermus thermophilus HB8	TTHA1945
TT5igR7021_at	0.062173	0.0123	-3.41428	-3.05623	-1.43311	Thermus thermophilus HB8
TT5igR0625_at	0.062739	0.0124	-3.40626	-3.06728	-1.12239	Thermus thermophilus HB8
TT5igR0732_at	0.062863	0.0125	-3.40364	-3.0709	-0.775529	Thermus thermophilus HB8
TT5igR7023_at	0.062902	0.0125	-3.40194	-3.07324	-1.05419	Thermus thermophilus HB8
TT5orF1627_at	0.062902	0.0125	-3.40098	-3.07457	-1.37319	Thermus thermophilus HB8	TTHA1627
TT5orF1826_at	0.062989	0.0126	3.39882	-3.07755	0.743048	Thermus thermophilus HB8	TTHA1826
TT5orF1336_at	0.063056	0.0126	3.39692	-3.08018	0.904248	Thermus thermophilus HB8	TTHA1336
TT5igF7001_at	0.063083	0.0126	-3.39411	-3.08405	-1.37501	Thermus thermophilus HB8
TT5igF0425_at	0.063083	0.0126	-3.39402	-3.08417	-1.306	Thermus thermophilus HB8
TT5orF0369_at	0.063083	0.0126	-3.39331	-3.08515	-0.941215	Thermus thermophilus HB8	TTHA0369
TT5orR0937_at	0.063515	0.0128	-3.38616	-3.09503	-0.674173	Thermus thermophilus HB8	TTHA0937
TT5igR0217_at	0.063515	0.0128	3.38511	-3.09647	1.27685	Thermus thermophilus HB8
TT5igR0138_at	0.063515	0.0128	3.38485	-3.09683	1.25626	Thermus thermophilus HB8
TT5orF0812_at	0.06355	0.0128	-3.38335	-3.09892	-0.648056	Thermus thermophilus HB8	TTHA0812
TT5igR0751_at	0.063623	0.0128	3.38139	-3.10163	0.883109	Thermus thermophilus HB8
TT5igR0114_at	0.063663	0.0129	-3.37983	-3.10378	-3.71923	Thermus thermophilus HB8
TT5orF7021_at	0.063774	0.0129	-3.37742	-3.1071	-1.54172	Thermus thermophilus HB8	TTHY7021
TT5orR1565_at	0.063995	0.013	-3.37237	-3.11409	-0.607494	Thermus thermophilus HB8	TTHA1565
TT5igF4083_at	0.063995	0.013	-3.37196	-3.11466	-1.56431	Thermus thermophilus HB8
TT5orF1234_at	0.063995	0.013	3.37104	-3.11594	0.963801	Thermus thermophilus HB8	TTHA1234
TT5igR7044_at	0.063995	0.013	-3.37025	-3.11703	-1.45347	Thermus thermophilus HB8
TT5orR1126_at	0.063995	0.013	-3.36944	-3.11815	-0.819045	Thermus thermophilus HB8	TTHA1126
TT5igR0512_at	0.064017	0.0131	-3.36719	-3.12126	-1.34826	Thermus thermophilus HB8
TT5orR1943_at	0.064017	0.0131	-3.36648	-3.12224	-0.902111	Thermus thermophilus HB8	TTHA1943
TT5orR0683_at	0.064017	0.0131	-3.36597	-3.12294	-0.701618	Thermus thermophilus HB8	TTHA0683
TT5orF0840_at	0.064052	0.0131	3.3643	-3.12527	0.764945	Thermus thermophilus HB8	TTHA0840
TT5orF1082_at	0.064052	0.0132	-3.36344	-3.12645	-0.653514	Thermus thermophilus HB8	TTHA1082
TT5orR0825_at	0.064058	0.0132	-3.36231	-3.12802	-0.773603	Thermus thermophilus HB8	TTHA0825
TT5orR1324_at	0.064097	0.0132	-3.36024	-3.13088	-0.866593	Thermus thermophilus HB8	TTHA1324
TT5orF1221_at	0.064097	0.0133	-3.35577	-3.13707	-0.891122	Thermus thermophilus HB8	TTHA1221
TT5igF0600_at	0.064097	0.0133	-3.35563	-3.13727	-2.84418	Thermus thermophilus HB8
TT5orF1864_at	0.064097	0.0133	3.3543	-3.13911	1.08347	Thermus thermophilus HB8	TTHA1864
TT5igF0426_at	0.064097	0.0133	3.3538	-3.1398	2.7319	Thermus thermophilus HB8
TT5orF0372_at	0.064097	0.0134	-3.35077	-3.144	-1.64059	Thermus thermophilus HB8	TTHA0372
TT5orF1638_at	0.064097	0.0134	-3.35076	-3.14401	-1.2863	Thermus thermophilus HB8	TTHA1638
TT5orR0730_at	0.064097	0.0134	-3.35009	-3.14495	-0.878479	Thermus thermophilus HB8	TTHA0730
TT5orF0752_at	0.064097	0.0134	-3.34911	-3.14631	-0.682135	Thermus thermophilus HB8	TTHA0752
TT5igR4038_at	0.064097	0.0134	-3.34881	-3.14672	-1.85404	Thermus thermophilus HB8
TT5orR0419_at	0.064097	0.0134	3.34864	-3.14696	0.790227	Thermus thermophilus HB8	TTHA0419
TT5orF0156_at	0.064097	0.0134	3.34812	-3.14767	1.72374	Thermus thermophilus HB8	TTHA0156
TT5orR0719_at	0.064097	0.0134	3.3479	-3.14798	0.573858	Thermus thermophilus HB8	TTHA0719
TT5orF0176_at	0.064097	0.0134	3.34718	-3.14897	0.727641	Thermus thermophilus HB8	TTHA0176
TT5orF1603_at	0.06412	0.0135	-3.34437	-3.15288	-0.798024	Thermus thermophilus HB8	TTHA1603
TT5orF1604_at	0.06412	0.0135	-3.34416	-3.15317	-0.721134	Thermus thermophilus HB8	TTHA1604
TT5orR0834_at	0.06412	0.0135	-3.34324	-3.15444	-0.650843	Thermus thermophilus HB8	TTHA0834
TT5orR1127_at	0.06412	0.0135	3.34166	-3.15663	1.11853	Thermus thermophilus HB8	TTHA1127
TT5orR0732_at	0.06412	0.0135	-3.34084	-3.15778	-1.55651	Thermus thermophilus HB8	TTHA0732
TT5orR1899_at	0.06412	0.0136	3.34033	-3.15848	0.636999	Thermus thermophilus HB8	TTHA1899
TT5orR0729_at	0.06412	0.0136	-3.33969	-3.15936	-1.18673	Thermus thermophilus HB8	TTHA0729
TT5orF4029_at	0.064208	0.0136	3.33763	-3.16223	0.82581	Thermus thermophilus HB8	TTHB029
TT5orR1162_at	0.064348	0.0137	3.33496	-3.16593	1.63966	Thermus thermophilus HB8	TTHA1162
TT5orR0695_at	0.064433	0.0137	-3.33293	-3.16874	-1.03479	Thermus thermophilus HB8	TTHA0695
TT5orF1081_at	0.065024	0.0138	-3.325	-3.17976	-0.738171	Thermus thermophilus HB8	TTHA1081
TT5orF0192_at	0.065075	0.0139	3.32338	-3.182	0.816434	Thermus thermophilus HB8	TTHA0192
TT5orR0902_at	0.065101	0.0139	-3.32207	-3.18383	-0.612276	Thermus thermophilus HB8	TTHA0902
TT5orF0306_at	0.0652	0.0139	3.31965	-3.1872	0.592059	Thermus thermophilus HB8	TTHA0306
TT5orR1091_at	0.0652	0.014	3.31875	-3.18844	0.619765	Thermus thermophilus HB8	TTHA1091
TT5orR1486_at	0.0652	0.014	-3.31788	-3.18966	-0.704483	Thermus thermophilus HB8	TTHA1486
TT5igR4007_at	0.065355	0.014	-3.31508	-3.19355	-1.09166	Thermus thermophilus HB8
TT5orF1615_at	0.065441	0.0141	3.31295	-3.1965	0.594822	Thermus thermophilus HB8	TTHA1615
TT5orF0439_at	0.065441	0.0141	-3.31206	-3.19774	-0.708226	Thermus thermophilus HB8	TTHA0439
TT5igR0722_at	0.065527	0.0141	-3.31006	-3.20052	-1.38435	Thermus thermophilus HB8
TT5orR1550_at	0.065667	0.0142	-3.30745	-3.20415	-1.1442	Thermus thermophilus HB8	TTHA1550
TT5orR1106_at	0.065824	0.0142	-3.30402	-3.20893	-1.05005	Thermus thermophilus HB8	TTHA1106
TT5orR0464_at	0.065824	0.0142	-3.30365	-3.20945	-0.876359	Thermus thermophilus HB8	TTHA0464
TT5orR0541_at	0.065886	0.0143	3.30096	-3.21319	0.726473	Thermus thermophilus HB8	TTHA0541
TT5orF0371_at	0.065886	0.0143	-3.30052	-3.2138	-0.894978	Thermus thermophilus HB8	TTHA0371
TT5orF1260_at	0.065886	0.0143	-3.29994	-3.21461	-0.583357	Thermus thermophilus HB8	TTHA1260
AFFX-ThrX-M_at	0.066078	0.0144	-3.29675	-3.21905	-1.03204	B. subtilis	NA
TT5orF0315_at	0.066182	0.0144	-3.29457	-3.22209	-0.825886	Thermus thermophilus HB8	TTHA0315
TT5orR1545_at	0.066226	0.0144	-3.29308	-3.22417	-0.715476	Thermus thermophilus HB8	TTHA1545
TT5orR4242_at	0.066329	0.0145	3.29072	-3.22745	1.31292	Thermus thermophilus HB8	TTHB242
TT5orF0713_at	0.066329	0.0145	3.28944	-3.22924	0.860487	Thermus thermophilus HB8	TTHA0713
TT5orR1403_at	0.066329	0.0145	3.28893	-3.22994	0.69034	Thermus thermophilus HB8	TTHA1403
TT5igF0245_at	0.066353	0.0145	-3.2876	-3.2318	-1.23584	Thermus thermophilus HB8
TT5orR0111_at	0.066353	0.0146	-3.28669	-3.23306	-1.94214	Thermus thermophilus HB8	TTHA0111
TT5orF1186_at	0.066578	0.0146	-3.28223	-3.23928	-0.783064	Thermus thermophilus HB8	TTHA1186
TT5igF0065_at	0.066578	0.0146	3.28218	-3.23935	1.40242	Thermus thermophilus HB8	NA
TT5orF1382_at	0.066606	0.0147	3.28088	-3.24116	0.77491	Thermus thermophilus HB8	TTHA1382
TT5igF0631_at	0.066632	0.0147	-3.27961	-3.24294	-1.45594	Thermus thermophilus HB8
TT5igR0530_at	0.066656	0.0147	-3.27808	-3.24507	-0.752043	Thermus thermophilus HB8
TT5orR1679_at	0.066656	0.0147	-3.27739	-3.24604	-0.648504	Thermus thermophilus HB8	TTHA1679
TT5orF0961_at	0.066663	0.0148	3.27606	-3.24789	3.2712	Thermus thermophilus HB8	TTHA0961
TT5orF1165_at	0.066663	0.0148	-3.27535	-3.24887	-1.08889	Thermus thermophilus HB8	TTHA1165
TT5igF4081_at	0.066738	0.0148	3.2735	-3.25146	0.847982	Thermus thermophilus HB8
TT5orR1567_at	0.066738	0.0148	-3.27242	-3.25296	-0.930371	Thermus thermophilus HB8	TTHA1567
TT5igF0424_at	0.066738	0.0148	-3.27161	-3.2541	-1.39678	Thermus thermophilus HB8
TT5igF0193_at	0.066986	0.0149	-3.26784	-3.25936	-0.671229	Thermus thermophilus HB8
TT5igR0711_at	0.067474	0.0151	-3.26071	-3.26931	-1.64728	Thermus thermophilus HB8
TT5orF1437_at	0.067474	0.0151	-3.26042	-3.26972	-0.876443	Thermus thermophilus HB8	TTHA1437
TT5orF1960_at	0.067474	0.0151	-3.25949	-3.27102	-1.49291	Thermus thermophilus HB8	TTHA1960
TT5igR0339_at	0.0675	0.0151	3.25824	-3.27276	1.51395	Thermus thermophilus HB8
TT5orF0594_at	0.067515	0.0151	-3.25711	-3.27434	-0.700873	Thermus thermophilus HB8	TTHA0594
TT5igR0139_at	0.067867	0.0153	3.25077	-3.2832	1.19049	Thermus thermophilus HB8
TT5orF0003_at	0.067867	0.0153	3.25074	-3.28324	0.597727	Thermus thermophilus HB8	TTHA0003
TT5orR0067_at	0.067867	0.0153	-3.25033	-3.28381	-0.848824	Thermus thermophilus HB8	TTHA0067
TT5orF0524_at	0.067935	0.0153	-3.24863	-3.2862	-0.867708	Thermus thermophilus HB8	TTHA0524
TT5orF0776_at	0.068099	0.0154	-3.24587	-3.29006	-1.55665	Thermus thermophilus HB8	TTHA0776
TT5igF0364_at	0.068641	0.0155	-3.23897	-3.29971	-0.851624	Thermus thermophilus HB8
TT5igR0015_at	0.068719	0.0155	-3.23717	-3.30223	-1.04443	Thermus thermophilus HB8
TT5orF0300_at	0.068857	0.0156	3.23433	-3.30619	1.09582	Thermus thermophilus HB8	TTHA0300
TT5orR1760_at	0.068857	0.0156	3.23288	-3.30823	2.21765	Thermus thermophilus HB8	TTHA1760
TT5igF0173_at	0.068857	0.0156	-3.23282	-3.30831	-1.22914	Thermus thermophilus HB8
TT5igR0471_at	0.069373	0.0158	-3.22629	-3.31746	-2.93947	Thermus thermophilus HB8
TT5orR4067_at	0.069477	0.0158	-3.22423	-3.32035	-0.666026	Thermus thermophilus HB8	TTHB067
TT5igF0185_at	0.069802	0.0159	3.21979	-3.32657	0.615349	Thermus thermophilus HB8
TT5orR1063_at	0.070178	0.016	3.21434	-3.33421	0.900172	Thermus thermophilus HB8	TTHA1063
TT5igF0297_at	0.070178	0.016	-3.21389	-3.33483	-2.88897	Thermus thermophilus HB8
TT5orR1581_at	0.070398	0.0161	3.21062	-3.33942	1.25816	Thermus thermophilus HB8	TTHA1581
TT5orF0347_at	0.070471	0.0161	3.20891	-3.34182	0.691782	Thermus thermophilus HB8	TTHA0347
TT5orF1608_at	0.070653	0.0162	3.20564	-3.3464	0.731019	Thermus thermophilus HB8	TTHA1608
TT5igF0289_at	0.070653	0.0162	-3.20511	-3.34715	-2.37576	Thermus thermophilus HB8
TT5orF0543_at	0.070914	0.0163	3.20143	-3.35231	0.934726	Thermus thermophilus HB8	TTHA0543
TT5igR0513_at	0.070978	0.0164	-3.19898	-3.35574	-1.19894	Thermus thermophilus HB8
TT5igR0705_at	0.070978	0.0164	3.1989	-3.35587	1.45496	Thermus thermophilus HB8
TT5igR0449_at	0.071086	0.0164	-3.19613	-3.35975	-4.23232	Thermus thermophilus HB8
TT5igR0481_at	0.071086	0.0164	3.19591	-3.36007	4.643	Thermus thermophilus HB8
TT5orR0223_at	0.071343	0.0165	3.19208	-3.36544	1.02134	Thermus thermophilus HB8	TTHA0223
TT5igR0755_at	0.071343	0.0165	-3.19136	-3.36644	-1.02124	Thermus thermophilus HB8
TT5orF1075_at	0.071758	0.0166	-3.18612	-3.3738	-1.12448	Thermus thermophilus HB8	TTHA1075
TT5orF1791_at	0.07201	0.0167	-3.18258	-3.37878	-0.78823	Thermus thermophilus HB8	TTHA1791
TT5orR0107_at	0.072213	0.0168	-3.17957	-3.38301	-1.19354	Thermus thermophilus HB8	TTHA0107
TT5orR0888_at	0.072506	0.0169	-3.17563	-3.38855	-0.922099	Thermus thermophilus HB8	TTHA0888
TT5orR1504_at	0.07315	0.0171	-3.16814	-3.39909	-0.97513	Thermus thermophilus HB8	TTHA1504
TT5orR0115_at	0.073228	0.0171	-3.16643	-3.40149	-0.685954	Thermus thermophilus HB8	TTHA0115
TT5orR0203_at	0.073596	0.0172	-3.1603	-3.41012	-0.659459	Thermus thermophilus HB8	TTHA0203
TT5igF0353_at	0.073596	0.0172	-3.16024	-3.41022	-0.955682	Thermus thermophilus HB8
TT5orF1313_at	0.073596	0.0172	-3.15996	-3.4106	-0.645101	Thermus thermophilus HB8	TTHA1313
TT5orF1371_at	0.073678	0.0173	-3.15761	-3.41391	-0.980627	Thermus thermophilus HB8	TTHA1371
TT5igF0342_at	0.073678	0.0173	-3.15732	-3.41432	-0.714235	Thermus thermophilus HB8
TT5igF0041_at	0.073925	0.0174	-3.15393	-3.4191	-1.35888	Thermus thermophilus HB8	NA
TT5orR1712_at	0.074225	0.0175	3.14969	-3.42506	1.93017	Thermus thermophilus HB8	TTHA1712
TT5orR0938_at	0.074225	0.0175	-3.14911	-3.42588	-1.05882	Thermus thermophilus HB8	TTHA0938
TT5orR1768_at	0.074289	0.0176	-3.14651	-3.42954	-0.775016	Thermus thermophilus HB8	TTHA1768
TT5orR0792_at	0.074289	0.0176	-3.1463	-3.42984	-0.647212	Thermus thermophilus HB8	TTHA0792
TT5orR0557_at	0.074289	0.0176	3.14472	-3.43208	1.08551	Thermus thermophilus HB8	TTHA0557
TT5orF1734_at	0.074289	0.0176	-3.14422	-3.43277	-1.08599	Thermus thermophilus HB8	TTHA1734
TT5orR1869_at	0.074289	0.0176	3.14397	-3.43313	0.992949	Thermus thermophilus HB8	TTHA1869
TT5orR0689_at	0.074381	0.0177	3.14166	-3.43638	1.14539	Thermus thermophilus HB8	TTHA0689
TT5orF0777_at	0.074381	0.0177	-3.14127	-3.43694	-1.28916	Thermus thermophilus HB8	TTHA0777
TT5igR0341_at	0.074394	0.0177	-3.14024	-3.43839	-2.10345	Thermus thermophilus HB8
TT5orR1467_at	0.074408	0.0177	-3.13866	-3.44062	-0.605478	Thermus thermophilus HB8	TTHA1467
TT5igF0159_at	0.074408	0.0177	-3.13831	-3.44111	-1.35715	Thermus thermophilus HB8
TT5igR4059_at	0.074633	0.0178	3.13519	-3.44552	1.15792	Thermus thermophilus HB8
TT5orR1814_at	0.07482	0.0179	-3.13244	-3.44938	-0.611014	Thermus thermophilus HB8	TTHA1814
TT5orF0310_at	0.075073	0.018	3.12905	-3.45417	1.03196	Thermus thermophilus HB8	TTHA0310
TT5igR0427_at	0.075338	0.0181	-3.12386	-3.46149	-1.1444	Thermus thermophilus HB8
TT5orF0905_at	0.075338	0.0181	3.12385	-3.46152	0.701715	Thermus thermophilus HB8	TTHA0905
TT5igR0155_at	0.075338	0.0181	-3.12378	-3.46161	-0.65124	Thermus thermophilus HB8
TT5orR0998_at	0.075358	0.0181	-3.12269	-3.46314	-0.65268	Thermus thermophilus HB8	TTHA0998
TT5orF0519_at	0.075358	0.0182	3.12168	-3.46458	0.85318	Thermus thermophilus HB8	TTHA0519
TT5orR0988_at	0.075358	0.0182	-3.12094	-3.46561	-0.93289	Thermus thermophilus HB8	TTHA0988
TT5orF1219_at	0.075752	0.0183	3.11621	-3.4723	0.713567	Thermus thermophilus HB8	TTHA1219
TT5orR1105_at	0.07579	0.0183	-3.11496	-3.47407	-0.973411	Thermus thermophilus HB8	TTHA1105
TT5orR0606_at	0.076088	0.0184	3.11086	-3.47986	0.591429	Thermus thermophilus HB8	TTHA0606
TT5orR1019_at	0.076088	0.0184	-3.10999	-3.48108	-0.643133	Thermus thermophilus HB8	TTHA1019
TT5orF7011_at	0.076088	0.0185	-3.10942	-3.48189	-1.82513	Thermus thermophilus HB8	TTHY7011
TT5orF4142_at	0.076694	0.0186	-3.10269	-3.49141	-0.576482	Thermus thermophilus HB8	TTHB142
TT5orF0535_at	0.076805	0.0187	-3.10074	-3.49416	-0.840088	Thermus thermophilus HB8	TTHA0535
TT5igR0651_at	0.076951	0.0188	3.09755	-3.49867	0.693531	Thermus thermophilus HB8
TT5orF1006_at	0.076951	0.0188	-3.09741	-3.49887	-0.710991	Thermus thermophilus HB8	TTHA1006
TT5orF1518_at	0.076951	0.0188	3.09673	-3.49983	0.548064	Thermus thermophilus HB8	TTHA1518
TT5igR0077_at	0.076958	0.0188	3.09543	-3.50167	1.01994	Thermus thermophilus HB8
TT5orR1540_at	0.076958	0.0188	-3.09494	-3.50237	-0.751376	Thermus thermophilus HB8	TTHA1540
TT5orR0911_at	0.077081	0.0189	-3.09289	-3.50527	-0.66827	Thermus thermophilus HB8	TTHA0911
TT5orF1513_at	0.077195	0.0189	-3.09013	-3.50916	-0.953856	Thermus thermophilus HB8	TTHA1513
TT5orR1610_at	0.077195	0.019	3.08914	-3.51057	1.04808	Thermus thermophilus HB8	TTHA1610
TT5orF0459_at	0.077195	0.019	-3.08798	-3.51221	-0.676208	Thermus thermophilus HB8	TTHA0459
TT5orF1292_at	0.077195	0.019	3.08796	-3.51223	1.62168	Thermus thermophilus HB8	TTHA1292
TT5orR0947_at	0.077195	0.019	-3.08749	-3.5129	-0.550404	Thermus thermophilus HB8	TTHA0947
TT5orR1364_at	0.077299	0.0191	-3.08564	-3.51553	-0.547426	Thermus thermophilus HB8	TTHA1364
TT5orF1229_at	0.07732	0.0191	-3.08391	-3.51798	-0.90004	Thermus thermophilus HB8	TTHA1229
TT5orR0293_at	0.07732	0.0191	-3.08373	-3.51823	-0.693038	Thermus thermophilus HB8	TTHA0293
TT5igR0527_at	0.077335	0.0191	-3.08273	-3.51965	-2.60809	Thermus thermophilus HB8
TT5orF1717_at	0.07738	0.0192	3.08145	-3.52146	0.646521	Thermus thermophilus HB8	TTHA1717
TT5orF1862_at	0.07809	0.0194	-3.07386	-3.5322	-0.677893	Thermus thermophilus HB8	TTHA1862
TT5orR1512_at	0.078334	0.0194	3.07071	-3.53667	0.686951	Thermus thermophilus HB8	TTHA1512
TT5orR4157_at	0.078557	0.0195	-3.06739	-3.54137	-0.876984	Thermus thermophilus HB8	TTHB157
TT5igR7055_at	0.078557	0.0195	-3.06691	-3.54205	-0.672453	Thermus thermophilus HB8
TT5igR7018_at	0.078821	0.0196	-3.06319	-3.54732	-1.4481	Thermus thermophilus HB8
TT5igF0177_at	0.078821	0.0197	-3.06202	-3.54898	-0.619596	Thermus thermophilus HB8
TT5igF4055_at	0.078821	0.0197	-3.06116	-3.55021	-2.01697	Thermus thermophilus HB8
TT5orF0472_at	0.078821	0.0197	-3.06106	-3.55034	-0.891659	Thermus thermophilus HB8	TTHA0472
TT5igR4029_at	0.079088	0.0198	-3.05765	-3.55518	-0.886383	Thermus thermophilus HB8
TT5orF0098_at	0.079088	0.0198	-3.05689	-3.55626	-0.654802	Thermus thermophilus HB8	TTHA0098
TT5orR1646_at	0.079167	0.0199	-3.05475	-3.5593	-0.715589	Thermus thermophilus HB8	TTHA1646
TT5igR0477_at	0.079167	0.0199	-3.05447	-3.55969	-0.632617	Thermus thermophilus HB8
TT5igF0198_at	0.079436	0.02	-3.05001	-3.56602	-1.26849	Thermus thermophilus HB8
TT5orR1649_at	0.079436	0.02	-3.04921	-3.56715	-0.536564	Thermus thermophilus HB8	TTHA1649
TT5orF1755_at	0.079436	0.02	-3.04905	-3.56738	-0.607524	Thermus thermophilus HB8	TTHA1755
TT5orR1881_at	0.079436	0.02	-3.04863	-3.56798	-0.632517	Thermus thermophilus HB8	TTHA1881
TT5orR1860_at	0.079606	0.0201	-3.04622	-3.57139	-1.21267	Thermus thermophilus HB8	TTHA1860
TT5orF0135_at	0.079712	0.0202	-3.04441	-3.57396	-0.853334	Thermus thermophilus HB8	TTHA0135
TT5orF0262_at	0.079766	0.0202	3.0424	-3.57681	0.661517	Thermus thermophilus HB8	TTHA0262
TT5orR0533_at	0.079766	0.0202	-3.04225	-3.57702	-0.541465	Thermus thermophilus HB8	TTHA0533
TT5orF4032_at	0.079914	0.0203	3.03996	-3.58028	0.752527	Thermus thermophilus HB8	TTHB032
TT5igR7057_at	0.079914	0.0203	-3.03752	-3.58374	-2.39081	Thermus thermophilus HB8
TT5orF0015_at	0.079914	0.0204	3.0369	-3.58462	0.662852	Thermus thermophilus HB8	TTHA0015
TT5igF0500_at	0.079914	0.0204	-3.0369	-3.58463	-1.46632	Thermus thermophilus HB8
TT5igR0454_at	0.079914	0.0204	-3.03552	-3.58658	-1.71396	Thermus thermophilus HB8
TT5orF0460_at	0.079914	0.0204	3.0348	-3.5876	0.722672	Thermus thermophilus HB8	TTHA0460
TT5orF0516_at	0.079914	0.0204	3.03468	-3.58778	0.925928	Thermus thermophilus HB8	TTHA0516
TT5orR1419_at	0.079914	0.0204	3.03378	-3.58905	1.30213	Thermus thermophilus HB8	TTHA1419
TT5orR1227_at	0.079914	0.0205	3.03345	-3.58952	0.529809	Thermus thermophilus HB8	TTHA1227
TT5igR0194_at	0.079921	0.0205	3.03257	-3.59078	2.8605	Thermus thermophilus HB8
TT5igR4022_at	0.079927	0.0205	-3.0317	-3.59202	-0.834932	Thermus thermophilus HB8
TT5orF1620_at	0.079961	0.0205	3.03056	-3.59363	0.748829	Thermus thermophilus HB8	TTHA1620
TT5orR0531_at	0.080047	0.0206	3.0285	-3.59656	0.78143	Thermus thermophilus HB8	TTHA0531
TT5orR1788_at	0.080047	0.0206	3.02767	-3.59774	0.657203	Thermus thermophilus HB8	TTHA1788
TT5igF4041_at	0.080047	0.0206	3.0273	-3.59826	2.14659	Thermus thermophilus HB8
TT5orR1670_at	0.080047	0.0207	3.02651	-3.59939	0.623517	Thermus thermophilus HB8	TTHA1670
TT5orR1484_at	0.080356	0.0208	-3.02287	-3.60456	-0.82018	Thermus thermophilus HB8	TTHA1484
TT5orF0270_at	0.080709	0.0209	-3.01882	-3.61031	-0.915451	Thermus thermophilus HB8	TTHA0270
TT5orF7079_at	0.080709	0.0209	-3.01803	-3.61144	-0.819332	Thermus thermophilus HB8	TTHY7079
TT5orR4112_at	0.080751	0.0209	-3.01683	-3.61314	-0.709505	Thermus thermophilus HB8	TTHB112
TT5orR0855_at	0.080949	0.021	3.01423	-3.61684	0.852122	Thermus thermophilus HB8	TTHA0855
TT5orR1095_at	0.081081	0.0211	-3.01223	-3.61968	-0.643358	Thermus thermophilus HB8	TTHA1095
TT5igR4003_at	0.081227	0.0211	3.0101	-3.62271	1.2095	Thermus thermophilus HB8
TT5orR0645_at	0.081231	0.0211	-3.00926	-3.62391	-0.663209	Thermus thermophilus HB8	TTHA0645
TT5igR0063_at	0.081264	0.0212	3.00815	-3.62548	1.11353	Thermus thermophilus HB8
TT5igR4076_at	0.081453	0.0213	3.00548	-3.62929	0.624269	Thermus thermophilus HB8
TT5orR0684_at	0.081453	0.0213	3.00485	-3.63018	1.13262	Thermus thermophilus HB8	TTHA0684
TT5orF4080_at	0.081651	0.0214	3.00148	-3.63499	0.910686	Thermus thermophilus HB8	TTHB080
TT5orR1128_at	0.081651	0.0214	3.00146	-3.635	1.04635	Thermus thermophilus HB8	TTHA1128
TT5orF0930_at	0.08173	0.0214	-2.99996	-3.63714	-0.612386	Thermus thermophilus HB8	TTHA0930
TT5orF4160_at	0.081742	0.0214	-2.99884	-3.63875	-0.683273	Thermus thermophilus HB8	TTHB160
TT5orR0879_at	0.081742	0.0215	-2.99788	-3.6401	-0.613667	Thermus thermophilus HB8	TTHA0879
TT5igR0277_at	0.081742	0.0215	-2.99673	-3.64174	-0.83922	Thermus thermophilus HB8
TT5orR1529_at	0.081742	0.0215	-2.99666	-3.64184	-0.651811	Thermus thermophilus HB8	TTHA1529
TT5orF0202_at	0.081998	0.0216	2.99357	-3.64624	0.530042	Thermus thermophilus HB8	TTHA0202
TT5igF4043_at	0.082044	0.0216	-2.99237	-3.64795	-0.772234	Thermus thermophilus HB8
TT5orF0696_at	0.08244	0.0218	-2.98748	-3.65491	-1.6431	Thermus thermophilus HB8	TTHA0696
TT5orR0242_at	0.08244	0.0218	2.98702	-3.65557	0.771873	Thermus thermophilus HB8	TTHA0242
TT5orF1834_at	0.08244	0.0218	2.98572	-3.65742	0.798296	Thermus thermophilus HB8	TTHA1834
TT5igR0645_at	0.08244	0.0218	-2.98568	-3.65748	-3.6338	Thermus thermophilus HB8
TT5orF0967_at	0.08256	0.0219	2.98383	-3.66012	2.58257	Thermus thermophilus HB8	TTHA0967
TT5orR0726_at	0.082727	0.022	2.98147	-3.66348	0.708302	Thermus thermophilus HB8	TTHA0726
TT5orR0275_at	0.082727	0.022	-2.98077	-3.66447	-1.04357	Thermus thermophilus HB8	TTHA0275
TT5orF0997_at	0.082822	0.022	-2.97915	-3.66679	-0.76232	Thermus thermophilus HB8	TTHA0997
TT5igR0302_at	0.082852	0.0221	-2.9781	-3.66828	-1.35723	Thermus thermophilus HB8
TT5orR0886_at	0.082887	0.0221	-2.97701	-3.66984	-0.885289	Thermus thermophilus HB8	TTHA0886
TT5igR0028_at	0.083088	0.0222	-2.97445	-3.67349	-0.694144	Thermus thermophilus HB8
TT5orF0298_at	0.083207	0.0222	-2.97226	-3.67661	-0.774591	Thermus thermophilus HB8	TTHA0298
TT5orR4223_at	0.083207	0.0223	-2.97184	-3.6772	-1.13064	Thermus thermophilus HB8	TTHB223
TT5orF1640_at	0.083331	0.0223	-2.96997	-3.67986	-0.857842	Thermus thermophilus HB8	TTHA1640
TT5orR4021_at	0.083412	0.0224	2.96848	-3.682	0.858221	Thermus thermophilus HB8	TTHB021
TT5orF1217_at	0.083553	0.0224	2.96647	-3.68486	0.604041	Thermus thermophilus HB8	TTHA1217
TT5orR0512_at	0.083961	0.0226	-2.96152	-3.69192	-0.558339	Thermus thermophilus HB8	TTHA0512
TT5orF0200_at	0.083961	0.0226	2.96137	-3.69214	0.569641	Thermus thermophilus HB8	TTHA0200
TT5igF0087_at	0.08442	0.0228	-2.95519	-3.70096	-0.807181	Thermus thermophilus HB8
TT5orF1296_at	0.08442	0.0228	2.95517	-3.70098	0.520611	Thermus thermophilus HB8	TTHA1296
TT5orF1738_at	0.08442	0.0228	-2.95506	-3.70114	-0.564224	Thermus thermophilus HB8	TTHA1738
TT5igR4030_at	0.0845	0.0228	-2.95359	-3.70323	-0.614851	Thermus thermophilus HB8
TT5orR7093_at	0.085242	0.023	2.94646	-3.71342	0.958799	Thermus thermophilus HB8	TTHY7093
TT5orF1079_at	0.085243	0.0231	-2.94567	-3.71454	-0.654616	Thermus thermophilus HB8	TTHA1079
TT5orR1441_at	0.08532	0.0231	-2.94394	-3.71702	-1.07335	Thermus thermophilus HB8	TTHA1441
TT5orF0305_at	0.08532	0.0231	2.94348	-3.71767	0.666484	Thermus thermophilus HB8	TTHA0305
TT5igR0747_at	0.085439	0.0232	-2.94163	-3.72032	-1.52255	Thermus thermophilus HB8
TT5orF1949_at	0.085439	0.0232	2.94093	-3.72132	0.823962	Thermus thermophilus HB8	TTHA1949
TT5igR0708_at	0.085637	0.0233	2.93848	-3.72482	1.06516	Thermus thermophilus HB8
TT5orR0351_at	0.08565	0.0233	-2.9376	-3.72607	-0.533775	Thermus thermophilus HB8	TTHA0351
TT5orR0335_at	0.086048	0.0235	-2.93341	-3.73206	-0.657628	Thermus thermophilus HB8	TTHA0335
TT5orF1724_at	0.086048	0.0235	-2.9327	-3.73307	-0.653828	Thermus thermophilus HB8	TTHA1724
AFFX-r2-Bs-lys-5_at	0.086436	0.0236	-2.92838	-3.73924	-0.927086	B. subtilis	NA
TT5orR4126_at	0.086436	0.0236	2.92784	-3.74002	0.639995	Thermus thermophilus HB8	TTHB126
TT5orR0999_at	0.086436	0.0237	-2.92714	-3.74102	-0.523814	Thermus thermophilus HB8	TTHA0999
TT5igR0373_at	0.086638	0.0237	2.92468	-3.74454	0.825272	Thermus thermophilus HB8
TT5igF0568_at	0.086683	0.0238	-2.92305	-3.74687	-0.938071	Thermus thermophilus HB8
TT5orR0619_at	0.086683	0.0238	2.92279	-3.74724	0.667644	Thermus thermophilus HB8	TTHA0619
TT5orF4211_at	0.087261	0.024	-2.91721	-3.75522	-0.52153	Thermus thermophilus HB8	TTHB211
TT5igF0439_at	0.087325	0.024	-2.91591	-3.75707	-0.577802	Thermus thermophilus HB8
TT5igF0112_at	0.087582	0.0241	-2.91302	-3.7612	-1.04964	Thermus thermophilus HB8
TT5orF0706_at	0.087671	0.0242	-2.91153	-3.76334	-2.24671	Thermus thermophilus HB8	TTHA0706
TT5orR4246_at	0.08802	0.0243	2.90789	-3.76854	0.684502	Thermus thermophilus HB8	TTHB246
TT5orR1739_at	0.088322	0.0244	2.90466	-3.77317	0.725965	Thermus thermophilus HB8	TTHA1739
TT5orF7033_at	0.088428	0.0245	2.90303	-3.7755	1.80004	Thermus thermophilus HB8	TTHY7033
TT5igR0452_at	0.088537	0.0245	-2.90108	-3.77829	-0.566994	Thermus thermophilus HB8
TT5orF1530_at	0.088537	0.0245	-2.90064	-3.77893	-0.785244	Thermus thermophilus HB8	TTHA1530
TT5igF0359_at	0.088948	0.0247	-2.89628	-3.78517	-0.879807	Thermus thermophilus HB8
TT5orF4180_at	0.088948	0.0247	-2.89578	-3.78588	-0.785318	Thermus thermophilus HB8	TTHB180
TT5orF4064_at	0.088987	0.0248	-2.89441	-3.78785	-0.49013	Thermus thermophilus HB8	TTHB064
TT5orF4024_at	0.088987	0.0248	-2.89336	-3.78935	-0.635664	Thermus thermophilus HB8	TTHB024
TT5orF7016_at	0.088987	0.0248	-2.89303	-3.78982	-1.01608	Thermus thermophilus HB8	TTHY7016
TT5orR0289_at	0.088987	0.0248	2.89182	-3.79155	0.618428	Thermus thermophilus HB8	TTHA0289
TT5orF4062_at	0.088987	0.0248	-2.89174	-3.79167	-1.028	Thermus thermophilus HB8	TTHB062
TT5orR1811_at	0.089185	0.025	-2.88863	-3.79613	-0.791818	Thermus thermophilus HB8	TTHA1811
TT5igF0255_at	0.089185	0.025	-2.88819	-3.79676	-0.553283	Thermus thermophilus HB8
TT5orR1072_at	0.089185	0.025	-2.88782	-3.79728	-0.75258	Thermus thermophilus HB8	TTHA1072
TT5orR1405_at	0.089185	0.025	2.88708	-3.79833	0.645716	Thermus thermophilus HB8	TTHA1405
TT5orR4045_at	0.089185	0.025	-2.88642	-3.79928	-0.776538	Thermus thermophilus HB8	TTHB045
TT5orF0258_at	0.089485	0.0251	2.88325	-3.80383	0.564193	Thermus thermophilus HB8	TTHA0258
TT5igF4011_at	0.089543	0.0252	-2.88204	-3.80556	-0.925024	Thermus thermophilus HB8
TT5igR0756_at	0.089753	0.0253	-2.87961	-3.80904	-1.56751	Thermus thermophilus HB8
TT5orR0880_at	0.089831	0.0253	-2.87797	-3.81139	-0.790135	Thermus thermophilus HB8	TTHA0880
TT5igF0131_at	0.089831	0.0254	-2.87689	-3.81294	-1.59464	Thermus thermophilus HB8
TT5orF0562_at	0.089831	0.0254	2.87674	-3.81315	0.849896	Thermus thermophilus HB8	TTHA0562
TT5orF1538_at	0.089831	0.0254	-2.87604	-3.81416	-1.73539	Thermus thermophilus HB8	TTHA1538
TT5orR0700_at	0.090021	0.0255	-2.87378	-3.81739	-1.11572	Thermus thermophilus HB8	TTHA0700
TT5orR0861_at	0.090506	0.0256	-2.869	-3.82424	-0.876276	Thermus thermophilus HB8	TTHA0861
TT5orF0692_at	0.090506	0.0257	-2.86805	-3.82561	-0.625719	Thermus thermophilus HB8	TTHA0692
TT5orR0802_at	0.090506	0.0257	2.8677	-3.82611	0.547916	Thermus thermophilus HB8	TTHA0802
TT5igR0377_at	0.090624	0.0257	2.86603	-3.8285	2.35383	Thermus thermophilus HB8
TT5orR4156_at	0.090875	0.0258	-2.8633	-3.83242	-1.03973	Thermus thermophilus HB8	TTHB156
TT5igF0403_at	0.091011	0.0259	-2.86142	-3.83512	-0.624242	Thermus thermophilus HB8
TT5igF0400_at	0.091011	0.0259	-2.86047	-3.83648	-0.876025	Thermus thermophilus HB8
TT5orR0846_at	0.091011	0.026	2.86004	-3.83709	1.02899	Thermus thermophilus HB8	TTHA0846
TT5orR1828_at	0.09104	0.026	-2.85908	-3.83847	-0.609275	Thermus thermophilus HB8	TTHA1828
TT5orR0427_at	0.091482	0.0261	2.85486	-3.84453	0.488516	Thermus thermophilus HB8	TTHA0427
TT5orR0437_at	0.091521	0.0262	-2.85383	-3.84601	-0.543216	Thermus thermophilus HB8	TTHA0437
TT5orR0249_at	0.091567	0.0262	-2.85274	-3.84756	-0.791912	Thermus thermophilus HB8	TTHA0249
TT5orR1532_at	0.091719	0.0263	-2.85082	-3.85032	-0.74211	Thermus thermophilus HB8	TTHA1532
TT5orF0520_at	0.091789	0.0263	2.84956	-3.85214	0.654237	Thermus thermophilus HB8	TTHA0520
AFFX-TrpnX-5_at	0.0919	0.0264	-2.84795	-3.85444	-1.37643	B. subtilis	NA
TT5orR0860_at	0.092615	0.0266	-2.84165	-3.86349	-0.941704	Thermus thermophilus HB8	TTHA0860
TT5orR1062_at	0.092672	0.0267	2.84049	-3.86516	0.495746	Thermus thermophilus HB8	TTHA1062
TT5orR1686_at	0.092767	0.0267	-2.83872	-3.86769	-0.560846	Thermus thermophilus HB8	TTHA1686
TT5orR1122_at	0.092767	0.0268	-2.83831	-3.86828	-0.854903	Thermus thermophilus HB8	TTHA1122
TT5orR0357_at	0.092865	0.0268	-2.83683	-3.87041	-1.22491	Thermus thermophilus HB8	TTHA0357
TT5orF4198_at	0.092919	0.0268	2.83569	-3.87203	0.568336	Thermus thermophilus HB8	TTHB198
TT5igR0076_at	0.093368	0.027	-2.8315	-3.87805	-0.709349	Thermus thermophilus HB8
TT5orF1425_at	0.093617	0.0271	-2.82875	-3.88201	-0.645724	Thermus thermophilus HB8	TTHA1425
TT5orF1206_at	0.093617	0.0271	2.82816	-3.88285	0.875829	Thermus thermophilus HB8	TTHA1206
TT5igF0126_at	0.094885	0.0275	-2.81776	-3.8978	-0.96794	Thermus thermophilus HB8
TT5orF0230_at	0.095057	0.0276	2.81574	-3.9007	0.565024	Thermus thermophilus HB8	TTHA0230
TT5orR1535_at	0.095469	0.0278	2.81141	-3.90692	1.08294	Thermus thermophilus HB8	TTHA1535
TT5orR4100_at	0.095469	0.0278	-2.81121	-3.90721	-0.573308	Thermus thermophilus HB8	TTHB100
TT5igF0265_at	0.095495	0.0278	-2.8103	-3.90851	-1.12588	Thermus thermophilus HB8
TT5orF1373_at	0.095589	0.0279	-2.80889	-3.91054	-0.610281	Thermus thermophilus HB8	TTHA1373
TT5orF0773_at	0.095649	0.0279	-2.80773	-3.91221	-3.0386	Thermus thermophilus HB8	TTHA0773
TT5orF0797_at	0.095867	0.028	2.80539	-3.91558	0.857488	Thermus thermophilus HB8	TTHA0797
TT5orR0673_at	0.096676	0.0283	2.79681	-3.92791	0.495785	Thermus thermophilus HB8	TTHA0673
TT5igF0414_at	0.096676	0.0283	-2.79669	-3.92809	-0.580661	Thermus thermophilus HB8
AFFX-r2-Bs-thr-3_s_at	0.096676	0.0284	-2.79592	-3.9292	-1.19157	B. subtilis	NA
TT5orR1923_at	0.096676	0.0284	-2.7959	-3.92922	-0.592065	Thermus thermophilus HB8	TTHA1923
TT5orR1817_at	0.096676	0.0284	2.79583	-3.92932	0.521083	Thermus thermophilus HB8	TTHA1817
TT5orR0143_at	0.096738	0.0284	2.79421	-3.93166	0.767852	Thermus thermophilus HB8	TTHA0143
TT5orF1010_at	0.096738	0.0285	2.79397	-3.932	0.696888	Thermus thermophilus HB8	TTHA1010
TT5igF0215_at	0.096777	0.0285	-2.79232	-3.93437	-0.560196	Thermus thermophilus HB8
TT5orR0757_at	0.096777	0.0285	-2.79228	-3.93443	-1.19228	Thermus thermophilus HB8	TTHA0757
TT5orF1246_at	0.097117	0.0287	2.7885	-3.93986	0.494528	Thermus thermophilus HB8	TTHA1246
TT5igR0158_at	0.097117	0.0287	2.78836	-3.94007	1.53232	Thermus thermophilus HB8
TT5igR0642_at	0.09725	0.0287	-2.78668	-3.94248	-0.666168	Thermus thermophilus HB8
TT5orR1682_at	0.097253	0.0288	-2.78477	-3.94523	-0.654645	Thermus thermophilus HB8	TTHA1682
TT5orR0418_at	0.097253	0.0288	-2.78407	-3.94624	-0.656906	Thermus thermophilus HB8	TTHA0418
TT5orF4163_at	0.097253	0.0288	-2.78403	-3.9463	-0.579057	Thermus thermophilus HB8	TTHB163
TT5orR1278_at	0.097253	0.0289	-2.78388	-3.94651	-0.922072	Thermus thermophilus HB8	TTHA1278
TT5orF1758_at	0.097322	0.0289	2.78215	-3.949	0.685297	Thermus thermophilus HB8	TTHA1758
TT5orR1272_at	0.097322	0.0289	2.78199	-3.94924	0.646483	Thermus thermophilus HB8	TTHA1272
TT5igR7047_at	0.097544	0.029	-2.77958	-3.95269	-2.48175	Thermus thermophilus HB8
TT5orR1163_at	0.097544	0.0291	-2.77897	-3.95358	-0.58379	Thermus thermophilus HB8	TTHA1163
TT5orF0570_at	0.097617	0.0291	2.77774	-3.95534	0.936329	Thermus thermophilus HB8	TTHA0570
TT5orF1140_at	0.097743	0.0292	2.77608	-3.95774	0.769616	Thermus thermophilus HB8	TTHA1140
TT5orF1458_at	0.097743	0.0292	-2.77507	-3.95919	-0.692641	Thermus thermophilus HB8	TTHA1458
TT5orF1393_at	0.097743	0.0292	-2.77475	-3.95965	-0.678686	Thermus thermophilus HB8	TTHA1393
TT5igR0329_at	0.097872	0.0293	-2.77312	-3.962	-1.70429	Thermus thermophilus HB8
TT5orR1559_at	0.098042	0.0294	2.77108	-3.96493	0.678485	Thermus thermophilus HB8	TTHA1559
TT5orF0147_at	0.098042	0.0294	-2.7705	-3.96577	-0.640899	Thermus thermophilus HB8	TTHA0147
TT5orR0120_at	0.098624	0.0296	-2.76557	-3.97286	-0.792748	Thermus thermophilus HB8	TTHA0120
TT5orR0334_at	0.098719	0.0297	-2.76352	-3.97582	-0.617338	Thermus thermophilus HB8	TTHA0334
TT5orR0343_at	0.098719	0.0297	2.76351	-3.97583	0.626908	Thermus thermophilus HB8	TTHA0343
TT5igR0041_at	0.098779	0.0297	2.7624	-3.97744	0.782789	Thermus thermophilus HB8
TT5orF0734_at	0.099151	0.0299	2.75902	-3.9823	0.485521	Thermus thermophilus HB8	TTHA0734
TT5orR0338_at	0.099201	0.0299	-2.75798	-3.9838	-0.666229	Thermus thermophilus HB8	TTHA0338
TT5orF4212_at	0.09934	0.03	-2.75574	-3.98703	-0.513778	Thermus thermophilus HB8	TTHB212
TT5orF1744_at	0.09934	0.03	2.75562	-3.98721	0.554304	Thermus thermophilus HB8	TTHA1744
TT5igR0207_at	0.09938	0.0301	2.75422	-3.98921	1.03166	Thermus thermophilus HB8
TT5igF0002_at	0.09938	0.0301	-2.75397	-3.98958	-1.4866	Thermus thermophilus HB8	NA
TT5orR0478_at	0.099904	0.0303	-2.74952	-3.99598	-0.801794	Thermus thermophilus HB8	TTHA0478
TT5orF1076_at	0.099922	0.0303	-2.74854	-3.9974	-0.610046	Thermus thermophilus HB8	TTHA1076
TT5orF1349_at	0.099922	0.0303	-2.74804	-3.99811	-0.784191	Thermus thermophilus HB8	TTHA1349
TT5orR1276_at	0.099989	0.0304	-2.74689	-3.99978	-0.717389	Thermus thermophilus HB8	TTHA1276
TT5orF1224_at	0.100296	0.0305	2.74347	-4.00471	0.568045	Thermus thermophilus HB8	TTHA1224
TT5orR4070_at	0.100296	0.0305	-2.74335	-4.00488	-0.774035	Thermus thermophilus HB8	TTHB070
TT5orF0530_at	0.10036	0.0306	-2.74222	-4.00651	-0.46021	Thermus thermophilus HB8	TTHA0530
TT5orF1725_at	0.100514	0.0307	-2.74045	-4.00906	-0.485783	Thermus thermophilus HB8	TTHA1725
TT5orF0116_at	0.100721	0.0307	-2.7383	-4.01215	-0.555226	Thermus thermophilus HB8	TTHA0116
TT5orR0931_at	0.100838	0.0308	-2.73637	-4.01493	-0.595432	Thermus thermophilus HB8	TTHA0931
TT5orF1056_at	0.100838	0.0309	-2.73542	-4.01631	-0.71764	Thermus thermophilus HB8	TTHA1056
TT5orR0590_at	0.100838	0.0309	2.73469	-4.01736	0.802067	Thermus thermophilus HB8	TTHA0590
TT5igR7052_at	0.100838	0.0309	-2.73438	-4.0178	-1.0112	Thermus thermophilus HB8
TT5orR0213_at	0.100838	0.0309	2.73368	-4.01881	1.13187	Thermus thermophilus HB8	TTHA0213
TT5orF1190_at	0.100838	0.031	-2.73329	-4.01937	-0.706836	Thermus thermophilus HB8	TTHA1190
TT5orF0081_at	0.100838	0.031	-2.73279	-4.02009	-0.799512	Thermus thermophilus HB8	TTHA0081
TT5igF4014_at	0.100941	0.031	-2.73139	-4.02211	-0.6691	Thermus thermophilus HB8
TT5igR4027_at	0.101038	0.0311	-2.7297	-4.02455	-0.61182	Thermus thermophilus HB8
TT5orF0077_at	0.101038	0.0311	-2.72932	-4.02509	-0.651179	Thermus thermophilus HB8	TTHA0077
TT5orR1251_at	0.101038	0.0312	2.72863	-4.02609	0.509579	Thermus thermophilus HB8	TTHA1251
TT5orF4186_at	0.101038	0.0312	2.72805	-4.02693	0.893515	Thermus thermophilus HB8	TTHB186
TT5orF0496_at	0.101266	0.0313	2.72578	-4.03021	0.454582	Thermus thermophilus HB8	TTHA0496
TT5orR1490_at	0.101553	0.0314	2.72309	-4.03408	0.568575	Thermus thermophilus HB8	TTHA1490
TT5igF0276_at	0.10159	0.0314	-2.72217	-4.03541	-0.743794	Thermus thermophilus HB8
TT5igF4072_at	0.101821	0.0315	-2.71989	-4.0387	-0.613661	Thermus thermophilus HB8
TT5orR1179_at	0.103061	0.032	2.71001	-4.05294	0.975629	Thermus thermophilus HB8	TTHA1179
TT5orF4102_at	0.103061	0.032	2.70992	-4.05308	0.862087	Thermus thermophilus HB8	TTHB102
TT5orF1083_at	0.103189	0.0321	-2.70838	-4.0553	-0.643634	Thermus thermophilus HB8	TTHA1083
TT5igR0104_at	0.103225	0.0321	-2.70746	-4.05662	-0.958393	Thermus thermophilus HB8
TT5igR0384_at	0.103337	0.0322	-2.70591	-4.05887	-0.952162	Thermus thermophilus HB8
TT5orR1306_at	0.103337	0.0322	-2.70513	-4.05999	-1.05028	Thermus thermophilus HB8	TTHA1306
TT5orR1479_at	0.103337	0.0322	-2.70473	-4.06057	-0.606549	Thermus thermophilus HB8	TTHA1479
TT5igR0011_at	0.103494	0.0323	-2.70219	-4.06422	-0.755741	Thermus thermophilus HB8
TT5orF1896_at	0.103494	0.0323	-2.70204	-4.06444	-0.810176	Thermus thermophilus HB8	TTHA1896
TT5orR0337_at	0.103494	0.0324	2.7012	-4.06565	2.04398	Thermus thermophilus HB8	TTHA0337
TT5orR0712_at	0.103494	0.0324	-2.7007	-4.06638	-0.8235	Thermus thermophilus HB8	TTHA0712
TT5orF0440_at	0.103494	0.0324	-2.70037	-4.06685	-0.977816	Thermus thermophilus HB8	TTHA0440
TT5orF0704_at	0.104189	0.0327	-2.69494	-4.07468	-0.826376	Thermus thermophilus HB8	TTHA0704
TT5orF1863_at	0.104193	0.0327	2.69426	-4.07566	0.733637	Thermus thermophilus HB8	TTHA1863
TT5igF0427_at	0.104555	0.0328	-2.69114	-4.08017	-0.6313	Thermus thermophilus HB8
TT5igR0337_at	0.104825	0.033	2.68866	-4.08375	0.664421	Thermus thermophilus HB8
TT5igF0165_at	0.104906	0.033	2.68737	-4.08561	1.00398	Thermus thermophilus HB8
TT5orF4137_at	0.104906	0.033	-2.68681	-4.08642	-2.05792	Thermus thermophilus HB8	TTHB137
TT5orR1971_at	0.104966	0.0331	-2.68513	-4.08885	-0.762636	Thermus thermophilus HB8	TTHA1971
TT5orR0800_at	0.104966	0.0331	-2.68494	-4.08912	-0.883688	Thermus thermophilus HB8	TTHA0800
TT5orR1071_at	0.104966	0.0332	-2.68446	-4.08981	-0.772032	Thermus thermophilus HB8	TTHA1071
TT5orF1438_at	0.105418	0.0333	-2.68075	-4.09517	-0.806067	Thermus thermophilus HB8	TTHA1438
TT5igF0085_at	0.105438	0.0334	2.67934	-4.09721	0.520433	Thermus thermophilus HB8
TT5orR1810_at	0.105438	0.0334	-2.67933	-4.09722	-1.16569	Thermus thermophilus HB8	TTHA1810
TT5igR7061_at	0.105467	0.0334	-2.67827	-4.09874	-1.24841	Thermus thermophilus HB8
TT5orF1639_at	0.105467	0.0335	-2.67759	-4.09974	-0.902498	Thermus thermophilus HB8	TTHA1639
TT5orR0589_at	0.105467	0.0335	2.67668	-4.10105	1.57302	Thermus thermophilus HB8	TTHA0589
TT5orR1668_at	0.105467	0.0335	2.67604	-4.10197	0.56486	Thermus thermophilus HB8	TTHA1668
TT5igR0426_at	0.105467	0.0336	-2.67592	-4.10214	-1.32269	Thermus thermophilus HB8
TT5igR0022_at	0.105899	0.0337	-2.67195	-4.10787	-0.759071	Thermus thermophilus HB8
TT5igR0200_at	0.105899	0.0338	-2.67172	-4.1082	-0.770633	Thermus thermophilus HB8
TT5orR0627_at	0.106001	0.0338	2.6704	-4.11011	0.493785	Thermus thermophilus HB8	TTHA0627
TT5igR0098_at	0.106057	0.0339	-2.66929	-4.11171	-1.53562	Thermus thermophilus HB8
TT5orR4092_at	0.106057	0.0339	-2.66875	-4.1125	-1.01882	Thermus thermophilus HB8	TTHB092
TT5orF1584_at	0.106143	0.034	-2.66728	-4.11462	-0.449731	Thermus thermophilus HB8	TTHA1584
TT5igF0274_at	0.106143	0.034	-2.6669	-4.11517	-1.24212	Thermus thermophilus HB8
TT5orR1215_at	0.107117	0.0343	2.65976	-4.12547	0.606777	Thermus thermophilus HB8	TTHA1215
TT5orR0394_at	0.10731	0.0344	2.65784	-4.12825	0.751474	Thermus thermophilus HB8	TTHA0394
TT5orF1446_at	0.107338	0.0345	2.65702	-4.12943	0.524161	Thermus thermophilus HB8	TTHA1446
TT5orF1316_at	0.107518	0.0345	2.6552	-4.13207	0.791717	Thermus thermophilus HB8	TTHA1316
TT5igR4016_at	0.107585	0.0346	-2.65413	-4.13361	-0.926317	Thermus thermophilus HB8
TT5igF0187_at	0.107587	0.0346	-2.65317	-4.13499	-1.1398	Thermus thermophilus HB8
TT5orR1041_at	0.107587	0.0347	2.65285	-4.13546	0.920271	Thermus thermophilus HB8	TTHA1041
TT5orR0500_at	0.107658	0.0347	-2.65174	-4.13706	-0.569545	Thermus thermophilus HB8	TTHA0500
TT5orR1310_at	0.107991	0.0349	-2.64892	-4.14114	-0.87765	Thermus thermophilus HB8	TTHA1310
TT5orR1038_at	0.108038	0.0349	2.64798	-4.1425	0.588227	Thermus thermophilus HB8	TTHA1038
TT5igR0187_at	0.108133	0.035	-2.64672	-4.14431	-0.514031	Thermus thermophilus HB8
TT5igR0202_at	0.108439	0.0351	2.64326	-4.14931	0.785233	Thermus thermophilus HB8
TT5orR0799_at	0.108439	0.0351	-2.64304	-4.14963	-0.852585	Thermus thermophilus HB8	TTHA0799
TT5igR0385_at	0.108439	0.0352	2.64283	-4.14993	3.58155	Thermus thermophilus HB8
TT5igR0064_at	0.108495	0.0352	2.64184	-4.15137	0.935469	Thermus thermophilus HB8
TT5igR0173_at	0.108506	0.0352	-2.64114	-4.15238	-0.656158	Thermus thermophilus HB8
TT5igF0534_at	0.109281	0.0355	-2.63545	-4.16059	-0.647087	Thermus thermophilus HB8
TT5orF1362_at	0.110319	0.0359	2.62789	-4.17152	0.622731	Thermus thermophilus HB8	TTHA1362
TT5igR0445_at	0.110319	0.0359	-2.62749	-4.17209	-0.491894	Thermus thermophilus HB8
TT5igF0352_at	0.110556	0.0361	2.62441	-4.17655	1.77718	Thermus thermophilus HB8
TT5orF7005_at	0.110556	0.0361	-2.62399	-4.17716	-0.94382	Thermus thermophilus HB8	TTHY7005
TT5orR1861_at	0.110556	0.0361	-2.62368	-4.17761	-0.761477	Thermus thermophilus HB8	TTHA1861
TT5orF4026_at	0.110556	0.0361	-2.62299	-4.1786	-1.21397	Thermus thermophilus HB8	TTHB026
TT5orF1431_at	0.110556	0.0362	-2.62286	-4.17879	-0.529411	Thermus thermophilus HB8	TTHA1431
TT5igR0793_at	0.11073	0.0362	-2.62112	-4.18131	-1.14753	Thermus thermophilus HB8
TT5orR0345_at	0.110917	0.0363	-2.6193	-4.18394	-0.556684	Thermus thermophilus HB8	TTHA0345
TT5orF1080_at	0.111346	0.0365	-2.61575	-4.18906	-1.07218	Thermus thermophilus HB8	TTHA1080
TT5orF1318_at	0.111346	0.0365	-2.61533	-4.18968	-1.21989	Thermus thermophilus HB8	TTHA1318
TT5orR1635_at	0.111587	0.0367	2.61317	-4.19279	1.14783	Thermus thermophilus HB8	TTHA1635
TT5igR7066_at	0.111838	0.0368	-2.61076	-4.19628	-1.61248	Thermus thermophilus HB8
TT5orR1963_at	0.111838	0.0368	-2.61035	-4.19688	-0.532368	Thermus thermophilus HB8	TTHA1963
TT5orR1904_at	0.112125	0.0369	2.60792	-4.20039	0.653077	Thermus thermophilus HB8	TTHA1904
TT5orR0205_at	0.112255	0.037	-2.60648	-4.20247	-0.573451	Thermus thermophilus HB8	TTHA0205
TT5orR4116_at	0.112319	0.0371	-2.60546	-4.20394	-0.459117	Thermus thermophilus HB8	TTHB116
TT5igF0242_at	0.112386	0.0371	-2.6041	-4.20591	-0.682294	Thermus thermophilus HB8
TT5orF1086_at	0.112386	0.0372	-2.60326	-4.20713	-0.582539	Thermus thermophilus HB8	TTHA1086
TT5igF0033_at	0.112386	0.0372	-2.60319	-4.20723	-0.753835	Thermus thermophilus HB8	NA
TT5orF1285_at	0.112426	0.0372	2.60233	-4.20847	0.522969	Thermus thermophilus HB8	TTHA1285
TT5orF1281_at	0.113272	0.0375	-2.5964	-4.21704	-0.631473	Thermus thermophilus HB8	TTHA1281
AFFX-ThrX-5_at	0.114089	0.0379	-2.59032	-4.22583	-0.822149	B. subtilis	NA
TT5igF0624_at	0.114089	0.0379	-2.59009	-4.22616	-0.936421	Thermus thermophilus HB8
TT5orR1514_at	0.114217	0.038	2.58853	-4.22843	0.546185	Thermus thermophilus HB8	TTHA1514
TT5orF1259_at	0.114217	0.038	-2.58808	-4.22908	-0.737476	Thermus thermophilus HB8	TTHA1259
TT5igR0199_at	0.115364	0.0384	-2.5804	-4.24018	-1.07025	Thermus thermophilus HB8
TT5igR4035_at	0.115487	0.0385	-2.5785	-4.24293	-2.69612	Thermus thermophilus HB8
TT5orF4193_at	0.115487	0.0385	2.57843	-4.24303	0.509037	Thermus thermophilus HB8	TTHB193
TT5igF0205_at	0.115716	0.0386	2.57642	-4.24594	0.809613	Thermus thermophilus HB8
TT5orR1047_at	0.115846	0.0387	-2.57502	-4.24796	-0.472653	Thermus thermophilus HB8	TTHA1047
TT5orR1343_at	0.116166	0.0388	2.57225	-4.25197	0.456743	Thermus thermophilus HB8	TTHA1343
TT5orR1473_at	0.116166	0.0389	-2.57186	-4.25254	-0.494528	Thermus thermophilus HB8	TTHA1473
TT5orR0671_at	0.11622	0.0389	-2.57048	-4.25453	-1.04023	Thermus thermophilus HB8	TTHA0671
TT5orF1424_at	0.11622	0.0389	2.57031	-4.25477	1.44096	Thermus thermophilus HB8	TTHA1424
TT5orR1279_at	0.11622	0.039	-2.56972	-4.25563	-0.685751	Thermus thermophilus HB8	TTHA1279
TT5igF0148_at	0.116422	0.0391	-2.56788	-4.25828	-1.0604	Thermus thermophilus HB8
TT5orF1191_at	0.116535	0.0391	-2.56659	-4.26015	-0.64043	Thermus thermophilus HB8	TTHA1191
TT5orF0330_at	0.116945	0.0393	2.56351	-4.26461	0.49378	Thermus thermophilus HB8	TTHA0330
TT5orF1346_at	0.116945	0.0394	-2.5618	-4.26708	-0.569326	Thermus thermophilus HB8	TTHA1346
TT5igF0663_at	0.116945	0.0394	2.56173	-4.26719	0.816031	Thermus thermophilus HB8
TT5igR4010_at	0.116945	0.0394	2.56164	-4.26731	2.50563	Thermus thermophilus HB8
TT5orF1888_at	0.116945	0.0395	-2.5611	-4.26809	-0.700859	Thermus thermophilus HB8	TTHA1888
TT5orF6014_at	0.116979	0.0395	-2.56001	-4.26967	-0.590518	Thermus thermophilus HB8	TTHC014
TT5orF1054_at	0.116979	0.0395	2.5597	-4.27012	0.513308	Thermus thermophilus HB8	TTHA1054
TT5orF0199_at	0.117264	0.0397	-2.55681	-4.27431	-0.558535	Thermus thermophilus HB8	TTHA0199
TT5igR4032_at	0.117264	0.0397	-2.55679	-4.27434	-0.72497	Thermus thermophilus HB8
TT5orF7080_at	0.118008	0.04	2.55146	-4.28204	1.70301	Thermus thermophilus HB8	TTHY7080
TT5orF0831_at	0.118008	0.04	-2.55077	-4.28304	-0.71528	Thermus thermophilus HB8	TTHA0831
TT5orF0134_at	0.118008	0.04	-2.55053	-4.28338	-0.667246	Thermus thermophilus HB8	TTHA0134
TT5orF1727_at	0.118094	0.0401	-2.54942	-4.28499	-0.996741	Thermus thermophilus HB8	TTHA1727
TT5igF0645_at	0.118307	0.0402	-2.54756	-4.28769	-1.60571	Thermus thermophilus HB8
TT5orF0296_at	0.11834	0.0403	-2.54676	-4.28884	-0.546207	Thermus thermophilus HB8	TTHA0296
TT5orF0131_at	0.118349	0.0403	2.54611	-4.28978	0.492487	Thermus thermophilus HB8	TTHA0131
TT5orF1353_at	0.118568	0.0404	-2.54421	-4.29253	-0.674779	Thermus thermophilus HB8	TTHA1353
TT5orR1103_at	0.118575	0.0404	-2.54358	-4.29344	-0.444093	Thermus thermophilus HB8	TTHA1103
TT5igF0358_at	0.118979	0.0406	-2.54059	-4.29777	-0.708257	Thermus thermophilus HB8
TT5orR0793_at	0.119049	0.0407	-2.53937	-4.29953	-0.51671	Thermus thermophilus HB8	TTHA0793
TT5orF0892_at	0.119049	0.0407	2.53899	-4.30008	0.529223	Thermus thermophilus HB8	TTHA0892
TT5orF4147_at	0.119546	0.0409	2.53546	-4.30519	0.653304	Thermus thermophilus HB8	TTHB147
TT5orR0985_at	0.120284	0.0412	-2.53053	-4.31232	-0.897763	Thermus thermophilus HB8	TTHA0985
TT5orF1148_at	0.120508	0.0413	-2.52846	-4.31532	-0.46951	Thermus thermophilus HB8	TTHA1148
TT5igF4034_at	0.120508	0.0413	2.52804	-4.31592	0.875752	Thermus thermophilus HB8
TT5orF1526_at	0.120763	0.0415	2.52544	-4.31968	0.484897	Thermus thermophilus HB8	TTHA1526
TT5igR0056_at	0.120763	0.0415	2.52537	-4.31978	0.436858	Thermus thermophilus HB8
TT5orF4229_at	0.120764	0.0416	2.52438	-4.32121	0.634502	Thermus thermophilus HB8	TTHB229
TT5orR1677_at	0.120764	0.0416	-2.52419	-4.32149	-0.480104	Thermus thermophilus HB8	TTHA1677
TT5igR0548_at	0.120962	0.0417	-2.52245	-4.32401	-0.986068	Thermus thermophilus HB8
TT5igF0166_at	0.121229	0.0418	2.52031	-4.32711	1.05972	Thermus thermophilus HB8
TT5orR1939_at	0.121509	0.0419	2.5181	-4.3303	0.591081	Thermus thermophilus HB8	TTHA1939
TT5orF1756_at	0.121546	0.042	2.5173	-4.33146	0.527125	Thermus thermophilus HB8	TTHA1756
TT5orF1840_at	0.121775	0.0421	2.51539	-4.33422	1.44399	Thermus thermophilus HB8	TTHA1840
TT5orF0299_at	0.121986	0.0422	-2.51347	-4.337	-0.734782	Thermus thermophilus HB8	TTHA0299
TT5orR7091_at	0.121986	0.0422	-2.513	-4.33768	-0.720937	Thermus thermophilus HB8	TTHY7091
TT5orF4052_at	0.122114	0.0423	-2.51168	-4.33959	-0.545329	Thermus thermophilus HB8	TTHB052
TT5orR1461_at	0.122369	0.0425	2.5088	-4.34375	0.708932	Thermus thermophilus HB8	TTHA1461
TT5orF0386_at	0.122369	0.0425	-2.50821	-4.34461	-0.548452	Thermus thermophilus HB8	TTHA0386
TT5orR1102_at	0.122369	0.0425	-2.50809	-4.34479	-0.463133	Thermus thermophilus HB8	TTHA1102
TT5igR0038_at	0.122369	0.0425	-2.50788	-4.34508	-3.71975	Thermus thermophilus HB8
TT5orF1114_at	0.123507	0.043	-2.50069	-4.35548	-0.651839	Thermus thermophilus HB8	TTHA1114
TT5orR1696_at	0.123507	0.043	-2.50021	-4.35618	-0.875337	Thermus thermophilus HB8	TTHA1696
TT5orF1757_at	0.123715	0.0431	2.49845	-4.35873	0.89242	Thermus thermophilus HB8	TTHA1757
TT5igR0042_at	0.123941	0.0432	2.49659	-4.36142	2.50857	Thermus thermophilus HB8
TT5orR1568_at	0.124213	0.0434	2.4936	-4.36575	0.619694	Thermus thermophilus HB8	TTHA1568
TT5orF1329_at	0.124213	0.0434	-2.49355	-4.36582	-0.793534	Thermus thermophilus HB8	TTHA1329
TT5orF7030_at	0.124213	0.0434	-2.49331	-4.36616	-1.30532	Thermus thermophilus HB8	TTHY7030
TT5orF1383_at	0.124218	0.0435	2.49234	-4.36756	0.631172	Thermus thermophilus HB8	TTHA1383
TT5orF0896_at	0.124218	0.0436	2.49128	-4.3691	0.43271	Thermus thermophilus HB8	TTHA0896
TT5igF0543_at	0.124218	0.0436	-2.49114	-4.3693	-0.552951	Thermus thermophilus HB8
TT5igR0534_at	0.124218	0.0436	-2.49098	-4.36953	-0.824316	Thermus thermophilus HB8
TT5orF1077_at	0.124268	0.0436	-2.49012	-4.37078	-0.505313	Thermus thermophilus HB8	TTHA1077
TT5orR4015_at	0.124393	0.0437	2.48884	-4.37263	0.696089	Thermus thermophilus HB8	TTHB015
TT5igR7053_at	0.124845	0.0439	-2.48571	-4.37715	-2.00023	Thermus thermophilus HB8
TT5orR0024_at	0.125081	0.044	2.48382	-4.3799	0.949166	Thermus thermophilus HB8	TTHA0024
TT5orR1065_at	0.125113	0.0441	2.48297	-4.38112	0.483523	Thermus thermophilus HB8	TTHA1065
TT5orF1805_at	0.125113	0.0441	2.48249	-4.38181	0.607593	Thermus thermophilus HB8	TTHA1805
TT5orR1396_at	0.125949	0.0444	-2.47724	-4.38941	-0.695192	Thermus thermophilus HB8	TTHA1396
TT5igR0189_at	0.125971	0.0445	-2.47561	-4.39177	-0.572725	Thermus thermophilus HB8
TT5orR0814_at	0.125971	0.0445	2.47552	-4.3919	0.990049	Thermus thermophilus HB8	TTHA0814
TT5orR1681_at	0.125971	0.0446	-2.47541	-4.39206	-0.608924	Thermus thermophilus HB8	TTHA1681
TT5igR0040_at	0.126	0.0446	-2.47467	-4.39312	-2.18231	Thermus thermophilus HB8
TT5igR0398_at	0.126074	0.0447	-2.47369	-4.39454	-0.527572	Thermus thermophilus HB8
TT5orR0063_at	0.126234	0.0448	-2.47224	-4.39665	-1.20273	Thermus thermophilus HB8	TTHA0063
TT5igR4024_at	0.12635	0.0448	2.47102	-4.39841	0.677224	Thermus thermophilus HB8
TT5orR0709_at	0.12639	0.0449	-2.47023	-4.39955	-0.744343	Thermus thermophilus HB8	TTHA0709
TT5igR0404_at	0.127024	0.0451	-2.46615	-4.40545	-0.55892	Thermus thermophilus HB8
TT5orR1903_at	0.127118	0.0452	2.46507	-4.40702	0.545915	Thermus thermophilus HB8	TTHA1903
TT5orR0875_at	0.127516	0.0454	-2.4623	-4.41102	-0.740439	Thermus thermophilus HB8	TTHA0875
TT5orR0859_at	0.127723	0.0455	-2.4606	-4.41349	-0.641039	Thermus thermophilus HB8	TTHA0859
TT5orR0323_at	0.127916	0.0456	-2.45897	-4.41584	-0.499378	Thermus thermophilus HB8	TTHA0323
TT5orR1900_at	0.128025	0.0457	2.45767	-4.41772	0.590922	Thermus thermophilus HB8	TTHA1900
TT5igR0203_at	0.128025	0.0458	-2.4563	-4.41969	-0.924414	Thermus thermophilus HB8
TT5orR1194_at	0.128025	0.0458	-2.45619	-4.41985	-0.46898	Thermus thermophilus HB8	TTHA1194
TT5orF0475_at	0.128025	0.0458	-2.45574	-4.4205	-0.612017	Thermus thermophilus HB8	TTHA0475
TT5orF1357_at	0.128025	0.0458	2.45556	-4.42077	0.756764	Thermus thermophilus HB8	TTHA1357
TT5igR7067_at	0.12816	0.0459	-2.45425	-4.42266	-1.97081	Thermus thermophilus HB8
TT5orR0055_at	0.128281	0.046	-2.45303	-4.42442	-0.742111	Thermus thermophilus HB8	TTHA0055
TT5orF0454_at	0.128626	0.0462	2.45059	-4.42796	1.18187	Thermus thermophilus HB8	TTHA0454
TT5igR4048_at	0.128664	0.0462	-2.44982	-4.42907	-0.825143	Thermus thermophilus HB8
TT5orR1297_at	0.12893	0.0463	2.44781	-4.43198	0.458194	Thermus thermophilus HB8	TTHA1297
TT5orR0466_at	0.12929	0.0465	2.4453	-4.43561	0.590662	Thermus thermophilus HB8	TTHA0466
TT5orR0196_at	0.129378	0.0466	2.44426	-4.43711	0.851499	Thermus thermophilus HB8	TTHA0196
TT5igF0171_at	0.129399	0.0467	2.44257	-4.43955	0.797278	Thermus thermophilus HB8
TT5igF0031_at	0.129399	0.0467	-2.44202	-4.44035	-0.56993	Thermus thermophilus HB8	NA
TT5orR1693_at	0.129399	0.0467	-2.44201	-4.44036	-0.579032	Thermus thermophilus HB8	TTHA1693
TT5igR0034_at	0.129399	0.0467	2.44191	-4.4405	2.51968	Thermus thermophilus HB8
TT5igF0052_at	0.129576	0.0468	-2.4404	-4.44269	-0.524469	Thermus thermophilus HB8	NA
TT5igF4046_at	0.12971	0.0469	2.43912	-4.44454	0.971645	Thermus thermophilus HB8
TT5orF1247_at	0.130225	0.0471	2.43576	-4.4494	0.477794	Thermus thermophilus HB8	TTHA1247
TT5igR0251_at	0.130225	0.0472	2.43502	-4.45047	1.16898	Thermus thermophilus HB8
TT5orR1951_at	0.130225	0.0472	-2.43467	-4.45097	-0.715548	Thermus thermophilus HB8	TTHA1951
TT5orF0051_at	0.130855	0.0475	2.43051	-4.45699	0.531899	Thermus thermophilus HB8	TTHA0051
TT5orF0001_at	0.130855	0.0475	-2.43018	-4.45747	-0.721348	Thermus thermophilus HB8	TTHA0001
TT5igF0457_at	0.130897	0.0476	-2.4294	-4.4586	-0.772084	Thermus thermophilus HB8
TT5igR0593_at	0.131075	0.0477	-2.4279	-4.46077	-0.808187	Thermus thermophilus HB8
TT5igF0344_at	0.131116	0.0477	-2.4268	-4.46236	-0.836725	Thermus thermophilus HB8
TT5orF1922_at	0.131116	0.0478	2.42632	-4.46305	0.703047	Thermus thermophilus HB8	TTHA1922
TT5orR4088_at	0.131116	0.0478	2.42602	-4.46348	1.8409	Thermus thermophilus HB8	TTHB088
TT5orR0004_at	0.131122	0.0478	-2.42544	-4.46432	-0.574651	Thermus thermophilus HB8	TTHA0004
TT5orF0016_at	0.131184	0.0479	-2.42405	-4.46633	-0.602679	Thermus thermophilus HB8	TTHA0016
TT5igF0343_at	0.131184	0.0479	-2.42386	-4.46661	-0.519569	Thermus thermophilus HB8
TT5igR0522_at	0.131184	0.048	-2.42346	-4.46718	-0.673976	Thermus thermophilus HB8
TT5orR0426_at	0.131335	0.0481	2.4221	-4.46915	0.446445	Thermus thermophilus HB8	TTHA0426
TT5orF1378_at	0.131552	0.0482	2.4204	-4.47161	0.506439	Thermus thermophilus HB8	TTHA1378
TT5igR7007_at	0.131602	0.0482	2.41959	-4.47279	0.864942	Thermus thermophilus HB8
TT5orR0236_at	0.131854	0.0484	-2.4177	-4.47552	-0.806553	Thermus thermophilus HB8	TTHA0236
TT5orF0009_at	0.132021	0.0485	2.41626	-4.47759	1.82597	Thermus thermophilus HB8	TTHA0009
TT5orF1084_at	0.13203	0.0486	-2.41496	-4.47947	-0.515921	Thermus thermophilus HB8	TTHA1084
TT5igR0720_at	0.13203	0.0486	-2.41462	-4.47996	-2.70248	Thermus thermophilus HB8
TT5orF0095_at	0.13203	0.0486	-2.41403	-4.48082	-0.565243	Thermus thermophilus HB8	TTHA0095
TT5orR1857_at	0.13203	0.0487	-2.41363	-4.4814	-1.9788	Thermus thermophilus HB8	TTHA1857
TT5igR0563_at	0.13203	0.0487	-2.41349	-4.4816	-0.523941	Thermus thermophilus HB8
AFFX-r2-Bs-phe-M_at	0.133137	0.0491	-2.40709	-4.49084	-3.46384	B. subtilis	NA
TT5orR0441_at	0.133216	0.0492	-2.406	-4.49242	-0.924505	Thermus thermophilus HB8	TTHA0441
TT5igF0304_at	0.133216	0.0492	-2.40559	-4.49302	-0.713819	Thermus thermophilus HB8
TT5orR1964_at	0.133422	0.0494	-2.40354	-4.49598	-0.808272	Thermus thermophilus HB8	TTHA1964
TT5igR7026_at	0.133422	0.0494	-2.40342	-4.49615	-1.00433	Thermus thermophilus HB8
TT5igR0298_at	0.133604	0.0495	2.40193	-4.49831	0.836844	Thermus thermophilus HB8
TT5orF0581_at	0.133682	0.0495	-2.40098	-4.49968	-0.864308	Thermus thermophilus HB8	TTHA0581
TT5orR1464_at	0.134174	0.0498	-2.39786	-4.50418	-0.436	Thermus thermophilus HB8	TTHA1464
TT5orF0849_at	0.13424	0.0499	-2.39645	-4.50622	-0.593557	Thermus thermophilus HB8	TTHA0849
TT5orR1687_at	0.13424	0.0499	-2.39644	-4.50624	-0.596811	Thermus thermophilus HB8	TTHA1687
TT5orF0690_at	0.13463	0.05	-2.39387	-4.50996	-0.755859	Thermus thermophilus HB8	TTHA0690
TT5orR0433_at	0.134953	0.0502	2.39165	-4.51316	0.507857	Thermus thermophilus HB8	TTHA0433
TT5igF0504_at	0.13514	0.0503	-2.39014	-4.51534	-1.85358	Thermus thermophilus HB8
TT5orF7064_at	0.135273	0.0504	2.38891	-4.51711	0.624112	Thermus thermophilus HB8	TTHY7064
TT5orR0950_at	0.135845	0.0507	-2.38542	-4.52216	-0.709935	Thermus thermophilus HB8	TTHA0950
TT5orF0774_at	0.136011	0.0508	-2.38403	-4.52416	-2.3829	Thermus thermophilus HB8	TTHA0774
TT5orF1429_at	0.136066	0.0508	-2.38321	-4.52535	-0.699789	Thermus thermophilus HB8	TTHA1429
TT5orF1722_at	0.137446	0.0514	-2.37562	-4.53632	-0.57652	Thermus thermophilus HB8	TTHA1722
TT5igR6002_at	0.137455	0.0514	-2.37503	-4.53716	-0.579983	Thermus thermophilus HB8
TT5orR0788_at	0.138026	0.0517	-2.3713	-4.54255	-0.469039	Thermus thermophilus HB8	TTHA0788
TT5igF0541_at	0.138026	0.0517	-2.37094	-4.54307	-0.671767	Thermus thermophilus HB8
TT5igF0525_at	0.138026	0.0518	-2.3702	-4.54415	-0.547214	Thermus thermophilus HB8
TT5igF0586_at	0.138026	0.0518	-2.37	-4.54444	-0.784652	Thermus thermophilus HB8
TT5orR1675_at	0.138246	0.0519	-2.36835	-4.54682	-0.472179	Thermus thermophilus HB8	TTHA1675
TT5igF0668_at	0.138365	0.052	-2.36722	-4.54845	-0.714393	Thermus thermophilus HB8
TT5orF1245_at	0.138433	0.0521	2.36621	-4.5499	0.601332	Thermus thermophilus HB8	TTHA1245
TT5igF0300_at	0.138433	0.0521	-2.36581	-4.55049	-1.36606	Thermus thermophilus HB8
TT5orR0668_at	0.138704	0.0523	2.36346	-4.55387	0.70331	Thermus thermophilus HB8	TTHA0668
TT5igR0794_at	0.138704	0.0523	-2.36337	-4.554	-0.805891	Thermus thermophilus HB8
TT5orF1469_at	0.139974	0.0528	2.35613	-4.56446	0.611811	Thermus thermophilus HB8	TTHA1469
TT5orF7007_at	0.139974	0.0528	-2.35594	-4.56473	-0.713392	Thermus thermophilus HB8	TTHY7007
TT5orR1204_at	0.140799	0.0532	-2.3513	-4.57142	-0.468876	Thermus thermophilus HB8	TTHA1204
TT5igF4037_at	0.140984	0.0533	2.34986	-4.57351	0.580949	Thermus thermophilus HB8
TT5orF0955_at	0.141077	0.0534	-2.34887	-4.57494	-0.597221	Thermus thermophilus HB8	TTHA0955
TT5orR4174_at	0.141594	0.0536	-2.34578	-4.57939	-0.947262	Thermus thermophilus HB8	TTHB174
TT5orF0092_at	0.141608	0.0537	-2.34519	-4.58025	-0.730934	Thermus thermophilus HB8	TTHA0092
TT5igR0163_at	0.141713	0.0537	-2.34393	-4.58207	-1.47743	Thermus thermophilus HB8
TT5orF0023_at	0.141713	0.0538	-2.34361	-4.58252	-0.538046	Thermus thermophilus HB8	TTHA0023
TT5igF0296_at	0.142983	0.0543	2.3365	-4.59278	0.790625	Thermus thermophilus HB8
TT5igF0267_at	0.142983	0.0543	-2.33633	-4.59303	-0.605914	Thermus thermophilus HB8
TT5igR0422_at	0.143233	0.0545	2.33438	-4.59584	0.714953	Thermus thermophilus HB8
TT5igR0721_at	0.143233	0.0545	-2.33406	-4.59631	-0.423873	Thermus thermophilus HB8
TT5igR0293_at	0.143636	0.0547	2.33157	-4.59989	0.596505	Thermus thermophilus HB8
TT5orR0127_at	0.143737	0.0548	-2.33055	-4.60136	-0.511575	Thermus thermophilus HB8	TTHA0127
TT5orF1876_at	0.143798	0.0549	-2.32973	-4.60255	-0.6071	Thermus thermophilus HB8	TTHA1876
TT5orF7071_at	0.144781	0.0553	-2.32416	-4.61058	-2.04759	Thermus thermophilus HB8	TTHY7071
TT5igR0126_at	0.144781	0.0553	2.32364	-4.61133	0.62447	Thermus thermophilus HB8
TT5orF1510_at	0.144781	0.0554	-2.32341	-4.61167	-0.414586	Thermus thermophilus HB8	TTHA1510
TT5orR0874_at	0.144852	0.0554	-2.32254	-4.61292	-0.834578	Thermus thermophilus HB8	TTHA0874
TT5orR1782_at	0.145311	0.0556	2.31981	-4.61685	0.948115	Thermus thermophilus HB8	TTHA1782
TT5igR0458_at	0.145573	0.0558	-2.31803	-4.61942	-1.45939	Thermus thermophilus HB8
TT5orF1228_at	0.14582	0.0559	-2.31633	-4.62188	-0.524357	Thermus thermophilus HB8	TTHA1228
TT5orR1256_at	0.145915	0.056	2.31535	-4.62329	0.423251	Thermus thermophilus HB8	TTHA1256
TT5igR0648_at	0.146256	0.0562	-2.31299	-4.62669	-0.600557	Thermus thermophilus HB8
TT5orF4103_at	0.146256	0.0562	-2.31237	-4.62758	-0.577503	Thermus thermophilus HB8	TTHB103
TT5orR6011_at	0.146256	0.0562	-2.31216	-4.62788	-0.631652	Thermus thermophilus HB8	TTHC011
TT5igF0040_at	0.146419	0.0564	-2.31087	-4.62975	-0.517762	Thermus thermophilus HB8	NA
TT5igR0569_at	0.14651	0.0564	-2.30992	-4.63112	-0.54125	Thermus thermophilus HB8
TT5igF0480_at	0.146694	0.0565	2.30852	-4.63313	2.53384	Thermus thermophilus HB8
TT5orR1097_at	0.146924	0.0567	-2.30691	-4.63545	-0.567477	Thermus thermophilus HB8	TTHA1097
TT5orR0185_at	0.14701	0.0567	2.30598	-4.63679	0.803499	Thermus thermophilus HB8	TTHA0185
TT5igR0051_at	0.147044	0.0568	-2.30499	-4.63822	-0.509519	Thermus thermophilus HB8
TT5orF0798_at	0.147044	0.0568	2.30479	-4.63851	0.612337	Thermus thermophilus HB8	TTHA0798
TT5orR1435_at	0.14725	0.057	-2.30329	-4.64066	-0.420931	Thermus thermophilus HB8	TTHA1435
TT5igF0623_at	0.147465	0.0571	2.30176	-4.64287	0.485911	Thermus thermophilus HB8
TT5orF0188_at	0.14786	0.0573	-2.29938	-4.6463	-0.480743	Thermus thermophilus HB8	TTHA0188
TT5orR1692_at	0.148214	0.0575	-2.29669	-4.65017	-0.591508	Thermus thermophilus HB8	TTHA1692
TT5orF4149_at	0.148214	0.0575	-2.29669	-4.65018	-0.480441	Thermus thermophilus HB8	TTHB149
TT5igF0421_at	0.148715	0.0577	2.29382	-4.65432	4.27124	Thermus thermophilus HB8
TT5orR1914_at	0.148776	0.0578	2.29301	-4.65547	0.627842	Thermus thermophilus HB8	TTHA1914
TT5orR1808_at	0.14914	0.058	2.29051	-4.65907	0.416992	Thermus thermophilus HB8	TTHA1808
TT5igF0219_at	0.14914	0.058	2.29028	-4.6594	0.487049	Thermus thermophilus HB8
TT5orR4128_at	0.149557	0.0583	2.28747	-4.66346	1.27787	Thermus thermophilus HB8	TTHB128
TT5orF1222_at	0.149557	0.0583	2.28682	-4.6644	0.802455	Thermus thermophilus HB8	TTHA1222
TT5orF0392_at	0.149557	0.0584	-2.28635	-4.66507	-0.513498	Thermus thermophilus HB8	TTHA0392
TT5orR0309_at	0.149557	0.0584	-2.28629	-4.66515	-0.605468	Thermus thermophilus HB8	TTHA0309
TT5orF1110_at	0.149588	0.0584	-2.28563	-4.6661	-0.568869	Thermus thermophilus HB8	TTHA1110
TT5orF1233_at	0.149989	0.0586	2.28309	-4.66977	0.537146	Thermus thermophilus HB8	TTHA1233
TT5orR1683_at	0.149989	0.0587	-2.28275	-4.67026	-0.572349	Thermus thermophilus HB8	TTHA1683
TT5orF4170_at	0.150078	0.0588	-2.28153	-4.672	-0.628943	Thermus thermophilus HB8	TTHB170
TT5igF0535_at	0.150078	0.0588	-2.28104	-4.67272	-0.583098	Thermus thermophilus HB8
TT5orF1386_at	0.150078	0.0588	2.2808	-4.67305	0.58682	Thermus thermophilus HB8	TTHA1386
TT5orF4132_at	0.150084	0.0589	2.28027	-4.67382	0.709629	Thermus thermophilus HB8	TTHB132
TT5orR0781_at	0.150261	0.059	2.27894	-4.67574	0.608414	Thermus thermophilus HB8	TTHA0781
TT5igR0061_at	0.150353	0.0591	2.27757	-4.67771	0.513848	Thermus thermophilus HB8
TT5igF0074_at	0.150353	0.0591	-2.2775	-4.67781	-0.574345	Thermus thermophilus HB8	NA
TT5igF0288_at	0.150575	0.0593	-2.27547	-4.68073	-0.428996	Thermus thermophilus HB8
TT5orF1796_at	0.150575	0.0593	-2.27545	-4.68075	-0.685318	Thermus thermophilus HB8	TTHA1796
TT5igR0606_at	0.15078	0.0594	2.274	-4.68285	1.13633	Thermus thermophilus HB8
TT5orR1920_at	0.150825	0.0595	2.27329	-4.68387	0.724511	Thermus thermophilus HB8	TTHA1920
TT5igF0134_at	0.150846	0.0595	-2.27268	-4.68474	-0.596206	Thermus thermophilus HB8
TT5igF0115_at	0.151001	0.0596	2.27139	-4.68661	0.434936	Thermus thermophilus HB8
TT5orF0410_at	0.151001	0.0597	-2.27095	-4.68723	-0.705609	Thermus thermophilus HB8	TTHA0410
TT5orF4089_at	0.151026	0.0597	-2.27034	-4.68812	-0.520522	Thermus thermophilus HB8	TTHB089
TT5orR0214_at	0.151214	0.0599	2.26876	-4.69039	0.379218	Thermus thermophilus HB8	TTHA0214
TT5orR0818_at	0.151214	0.0599	2.26846	-4.69082	0.394391	Thermus thermophilus HB8	TTHA0818
TT5orF1255_at	0.151996	0.0602	2.26437	-4.69671	0.527651	Thermus thermophilus HB8	TTHA1255
TT5orR0253_at	0.152461	0.0605	-2.26173	-4.70049	-0.610806	Thermus thermophilus HB8	TTHA0253
TT5orF0385_at	0.152578	0.0606	-2.2607	-4.70199	-0.445539	Thermus thermophilus HB8	TTHA0385
TT5igF0320_at	0.152705	0.0607	-2.25961	-4.70354	-0.445881	Thermus thermophilus HB8
TT5orR0716_at	0.152986	0.0608	2.25783	-4.70611	0.484264	Thermus thermophilus HB8	TTHA0716
TT5orF0489_at	0.153462	0.061	2.25517	-4.70994	0.396605	Thermus thermophilus HB8	TTHA0489
TT5orR0873_at	0.153728	0.0612	-2.25346	-4.71239	-0.621358	Thermus thermophilus HB8	TTHA0873
TT5orF0456_at	0.15449	0.0615	2.24952	-4.71806	0.682165	Thermus thermophilus HB8	TTHA0456
TT5igR0273_at	0.155045	0.0618	-2.24641	-4.72252	-0.727815	Thermus thermophilus HB8
TT5orR0996_at	0.155045	0.0618	2.24602	-4.72309	0.586323	Thermus thermophilus HB8	TTHA0996
TT5orF0523_at	0.155272	0.062	-2.24401	-4.72598	-0.533581	Thermus thermophilus HB8	TTHA0523
TT5orR1741_at	0.155272	0.062	2.24401	-4.72598	0.515295	Thermus thermophilus HB8	TTHA1741
TT5orR0177_at	0.155911	0.0623	2.24064	-4.73081	0.50042	Thermus thermophilus HB8	TTHA0177
TT5igF0473_at	0.156128	0.0625	-2.23918	-4.73292	-0.559766	Thermus thermophilus HB8
TT5orR0396_at	0.156249	0.0626	-2.23814	-4.73441	-0.582786	Thermus thermophilus HB8	TTHA0396
TT5orF0832_at	0.156361	0.0626	2.23715	-4.73584	0.612764	Thermus thermophilus HB8	TTHA0832
TT5orF0278_at	0.156772	0.0629	-2.23482	-4.73918	-0.747355	Thermus thermophilus HB8	TTHA0278
TT5orF4110_at	0.156797	0.0629	-2.23391	-4.74049	-0.429808	Thermus thermophilus HB8	TTHB110
TT5igF0648_at	0.156797	0.063	-2.23372	-4.74077	-0.609503	Thermus thermophilus HB8
TT5orF0651_at	0.156964	0.0631	-2.23248	-4.74254	-0.472796	Thermus thermophilus HB8	TTHA0651
TT5igF0385_at	0.157203	0.0632	-2.23093	-4.74477	-0.57563	Thermus thermophilus HB8
TT5orF1008_at	0.158195	0.0637	-2.22585	-4.75206	-0.504556	Thermus thermophilus HB8	TTHA1008
TT5orR4133_at	0.158195	0.0637	-2.22551	-4.75255	-0.604194	Thermus thermophilus HB8	TTHB133
TT5igF0615_at	0.158195	0.0637	-2.22506	-4.75319	-0.410856	Thermus thermophilus HB8
TT5orF4251_at	0.159869	0.0645	-2.21724	-4.76441	-0.697128	Thermus thermophilus HB8	TTHB251
TT5igF0034_at	0.16018	0.0646	-2.2153	-4.7672	-0.959926	Thermus thermophilus HB8	NA
TT5igR0088_at	0.16018	0.0647	-2.21491	-4.76777	-0.464229	Thermus thermophilus HB8
AFFX-r2-Bs-thr-5_s_at	0.160208	0.0647	-2.21429	-4.76865	-0.469118	B. subtilis	NA
TT5igR4025_at	0.161189	0.0652	-2.20955	-4.77545	-0.598718	Thermus thermophilus HB8
TT5orR0608_at	0.1622	0.0656	-2.20471	-4.78239	-0.398663	Thermus thermophilus HB8	TTHA0608
TT5orF0209_at	0.162293	0.0657	-2.20382	-4.78366	-1.065	Thermus thermophilus HB8	TTHA0209
TT5orF4030_at	0.162415	0.0658	2.20281	-4.78512	0.549571	Thermus thermophilus HB8	TTHB030
TT5orF1925_at	0.162537	0.0659	2.20163	-4.78681	0.444939	Thermus thermophilus HB8	TTHA1925
TT5igR0331_at	0.162537	0.066	2.2013	-4.78727	0.91762	Thermus thermophilus HB8
TT5igR0166_at	0.163139	0.0662	-2.19824	-4.79166	-0.689036	Thermus thermophilus HB8
TT5igR0197_at	0.163995	0.0666	-2.19411	-4.79758	-0.523572	Thermus thermophilus HB8
TT5orF0575_at	0.164321	0.0668	2.19224	-4.80026	0.617045	Thermus thermophilus HB8	TTHA0575
TT5orF1954_at	0.164914	0.0671	2.18925	-4.80455	1.17306	Thermus thermophilus HB8	TTHA1954
TT5orF1882_at	0.16503	0.0672	-2.18827	-4.80595	-0.76058	Thermus thermophilus HB8	TTHA1882
TT5igR7046_at	0.165034	0.0673	-2.18776	-4.80668	-1.80581	Thermus thermophilus HB8
TT5orF0174_at	0.165253	0.0674	-2.18635	-4.80869	-0.476022	Thermus thermophilus HB8	TTHA0174
TT5orF0043_at	0.165269	0.0675	2.18562	-4.80975	0.480424	Thermus thermophilus HB8	TTHA0043
TT5orR1783_at	0.165269	0.0675	-2.18531	-4.81019	-0.434781	Thermus thermophilus HB8	TTHA1783
TT5orR1816_at	0.16662	0.0681	2.17916	-4.81899	0.532154	Thermus thermophilus HB8	TTHA1816
TT5igR0363_at	0.166643	0.0681	-2.17858	-4.81982	-3.32259	Thermus thermophilus HB8
TT5orF1837_at	0.166849	0.0683	-2.17724	-4.82175	-0.774008	Thermus thermophilus HB8	TTHA1837
TT5igR0191_at	0.167014	0.0684	-2.17607	-4.82342	-0.497032	Thermus thermophilus HB8
TT5orF0387_at	0.167071	0.0685	2.17534	-4.82446	0.510535	Thermus thermophilus HB8	TTHA0387
TT5orF1257_at	0.167532	0.0687	-2.17294	-4.82789	-0.490888	Thermus thermophilus HB8	TTHA1257
TT5orF1637_at	0.167833	0.0689	-2.17065	-4.83118	-0.452817	Thermus thermophilus HB8	TTHA1637
TT5orF0662_at	0.167833	0.0689	2.17055	-4.83131	0.533431	Thermus thermophilus HB8	TTHA0662
TT5orF4049_at	0.167833	0.069	2.17024	-4.83176	0.543259	Thermus thermophilus HB8	TTHB049
TT5orF0657_at	0.167948	0.0691	-2.16928	-4.83313	-0.548375	Thermus thermophilus HB8	TTHA0657
TT5orR1493_at	0.167964	0.0691	-2.16873	-4.83392	-0.468265	Thermus thermophilus HB8	TTHA1493
TT5orR0578_at	0.168052	0.0692	-2.16788	-4.83513	-0.427193	Thermus thermophilus HB8	TTHA0578
TT5orF0751_at	0.168333	0.0694	2.16589	-4.83798	0.643668	Thermus thermophilus HB8	TTHA0751
TT5orR1820_at	0.168333	0.0694	2.16576	-4.83817	0.440676	Thermus thermophilus HB8	TTHA1820
TT5igR0791_at	0.168358	0.0695	-2.16517	-4.83901	-0.570111	Thermus thermophilus HB8
TT5orF1611_at	0.168692	0.0697	-2.16331	-4.84167	-0.468026	Thermus thermophilus HB8	TTHA1611
TT5orR1244_at	0.168787	0.0698	-2.16233	-4.84307	-0.455447	Thermus thermophilus HB8	TTHA1244
TT5igR4081_at	0.168787	0.0698	-2.16196	-4.84361	-1.50862	Thermus thermophilus HB8
TT5igR0345_at	0.169658	0.0702	-2.1579	-4.84941	-0.554303	Thermus thermophilus HB8
TT5orR1931_at	0.169826	0.0703	2.15665	-4.85119	0.622917	Thermus thermophilus HB8	TTHA1931
TT5orR0801_at	0.169826	0.0704	-2.15625	-4.85176	-0.539116	Thermus thermophilus HB8	TTHA0801
TT5igF0553_at	0.170573	0.0707	2.15272	-4.85681	0.5868	Thermus thermophilus HB8
TT5orF4138_at	0.171238	0.0711	-2.14954	-4.86135	-0.795611	Thermus thermophilus HB8	TTHB138
TT5orF0382_at	0.171611	0.0713	-2.14741	-4.86439	-0.833991	Thermus thermophilus HB8	TTHA0382
TT5igF0641_at	0.171611	0.0713	-2.14707	-4.86488	-1.45025	Thermus thermophilus HB8
TT5orR1819_at	0.1717	0.0715	2.14539	-4.86729	0.395009	Thermus thermophilus HB8	TTHA1819
TT5igR0729_at	0.1717	0.0715	2.14511	-4.86768	0.392202	Thermus thermophilus HB8
TT5orR0576_at	0.1717	0.0715	2.14502	-4.86781	0.498118	Thermus thermophilus HB8	TTHA0576
TT5orF0290_at	0.1717	0.0715	-2.1448	-4.86812	-0.486601	Thermus thermophilus HB8	TTHA0290
TT5orF0620_at	0.17189	0.0717	-2.14355	-4.8699	-0.691302	Thermus thermophilus HB8	TTHA0620
TT5orR0136_at	0.172097	0.0718	-2.14224	-4.87178	-0.456087	Thermus thermophilus HB8	TTHA0136
TT5igR0494_at	0.172233	0.0719	-2.14122	-4.87324	-2.13368	Thermus thermophilus HB8
TT5orF0048_at	0.172904	0.0722	2.13804	-4.87777	0.497388	Thermus thermophilus HB8	TTHA0048
TT5orF1267_at	0.172939	0.0723	2.13742	-4.87866	1.37597	Thermus thermophilus HB8	TTHA1267
TT5orR0008_at	0.17313	0.0724	2.13618	-4.88043	0.410879	Thermus thermophilus HB8	TTHA0008
TT5orR0822_at	0.173689	0.0727	-2.13346	-4.8843	-0.357959	Thermus thermophilus HB8	TTHA0822
TT5igF0633_at	0.173724	0.0728	2.13285	-4.88518	1.41268	Thermus thermophilus HB8
TT5igF0244_at	0.174228	0.073	-2.13036	-4.88873	-0.53664	Thermus thermophilus HB8
TT5igF0156_at	0.174801	0.0733	2.12761	-4.89265	0.679771	Thermus thermophilus HB8
TT5orF7050_at	0.175154	0.0735	-2.12574	-4.89532	-1.53121	Thermus thermophilus HB8	TTHY7050
TT5orR0074_at	0.175428	0.0737	-2.12399	-4.89781	-0.494354	Thermus thermophilus HB8	TTHA0074
TT5igF0078_at	0.175428	0.0737	2.1237	-4.89822	0.642006	Thermus thermophilus HB8
TT5igR0521_at	0.17549	0.0739	-2.12243	-4.90004	-0.485195	Thermus thermophilus HB8
TT5orF0229_at	0.17549	0.0739	2.12228	-4.90025	0.422279	Thermus thermophilus HB8	TTHA0229
TT5orF0312_at	0.17549	0.0739	2.12204	-4.90059	1.44989	Thermus thermophilus HB8	TTHA0312
TT5igF0627_at	0.176531	0.0744	-2.11746	-4.90712	-0.701133	Thermus thermophilus HB8
TT5orR0235_at	0.176708	0.0745	-2.1163	-4.90878	-0.694402	Thermus thermophilus HB8	TTHA0235
TT5orR0667_at	0.177111	0.0748	-2.11424	-4.9117	-0.547567	Thermus thermophilus HB8	TTHA0667
TT5igR7039_at	0.177244	0.0749	-2.11306	-4.91339	-0.969794	Thermus thermophilus HB8
TT5orR0106_at	0.177244	0.0749	-2.11278	-4.91379	-0.530368	Thermus thermophilus HB8	TTHA0106
TT5orR0267_at	0.177377	0.075	-2.11179	-4.9152	-0.402388	Thermus thermophilus HB8	TTHA0267
TT5orR1129_at	0.17758	0.0752	2.11052	-4.917	0.614004	Thermus thermophilus HB8	TTHA1129
TT5orR1389_at	0.177614	0.0752	-2.10992	-4.91786	-0.417535	Thermus thermophilus HB8	TTHA1389
TT5orR4233_at	0.178042	0.0755	-2.10778	-4.92091	-0.622441	Thermus thermophilus HB8	TTHB233
TT5orF0483_at	0.178607	0.0757	-2.10511	-4.9247	-0.439476	Thermus thermophilus HB8	TTHA0483
TT5igF4013_at	0.179896	0.0764	-2.09944	-4.93278	-0.511662	Thermus thermophilus HB8
TT5igF4049_at	0.179896	0.0764	2.09918	-4.93314	0.615933	Thermus thermophilus HB8
TT5orR1032_at	0.180481	0.0767	2.09646	-4.93702	0.567945	Thermus thermophilus HB8	TTHA1032
TT5orF0908_at	0.180485	0.0768	2.09598	-4.9377	0.392072	Thermus thermophilus HB8	TTHA0908
TT5igF0174_at	0.18066	0.0769	2.09484	-4.93932	1.49246	Thermus thermophilus HB8
TT5igF0053_at	0.180997	0.0771	-2.09308	-4.94183	-0.691497	Thermus thermophilus HB8	NA
TT5igF0542_at	0.181119	0.0772	-2.09214	-4.94316	-0.379091	Thermus thermophilus HB8
TT5orF0353_at	0.181366	0.0773	-2.09073	-4.94516	-0.358635	Thermus thermophilus HB8	TTHA0353
TT5igF0532_at	0.182164	0.0777	2.08722	-4.95016	0.727577	Thermus thermophilus HB8
AFFX-r2-Bs-phe-3_at	0.182592	0.078	-2.08512	-4.95313	-1.11523	B. subtilis	NA
TT5igR7017_at	0.183518	0.0784	-2.08093	-4.95909	-0.816414	Thermus thermophilus HB8
TT5igR0146_at	0.183518	0.0785	-2.08068	-4.95945	-0.430105	Thermus thermophilus HB8
TT5orR1658_at	0.18375	0.0786	2.07934	-4.96135	0.461197	Thermus thermophilus HB8	TTHA1658
TT5orR1130_at	0.183934	0.0788	-2.07792	-4.96336	-0.422615	Thermus thermophilus HB8	TTHA1130
TT5orF1192_at	0.183934	0.0789	-2.07675	-4.96502	-0.446611	Thermus thermophilus HB8	TTHA1192
TT5orF1715_at	0.183934	0.0789	-2.07655	-4.96531	-0.43164	Thermus thermophilus HB8	TTHA1715
TT5orF1636_at	0.183934	0.0789	-2.07646	-4.96543	-0.358218	Thermus thermophilus HB8	TTHA1636
TT5igR0100_at	0.183934	0.079	-2.07612	-4.96592	-1.80332	Thermus thermophilus HB8
TT5orF1152_at	0.183934	0.079	-2.07586	-4.96629	-0.6867	Thermus thermophilus HB8	TTHA1152
TT5igR0735_at	0.184019	0.0791	-2.07505	-4.96743	-0.752246	Thermus thermophilus HB8
TT5orR0019_at	0.184019	0.0792	-2.07462	-4.96805	-0.79284	Thermus thermophilus HB8	TTHA0019
TT5igF0407_at	0.18426	0.0793	2.07325	-4.97	0.736442	Thermus thermophilus HB8
TT5igR7016_at	0.184284	0.0794	-2.07269	-4.97078	-0.852665	Thermus thermophilus HB8
TT5igF4054_at	0.1845	0.0795	-2.07142	-4.97259	-0.636529	Thermus thermophilus HB8
TT5orR0639_at	0.185181	0.0799	2.06819	-4.97718	0.422116	Thermus thermophilus HB8	TTHA0639
TT5igR0433_at	0.185181	0.0799	-2.06794	-4.97753	-0.539769	Thermus thermophilus HB8
TT5orR0284_at	0.185985	0.0803	2.06447	-4.98244	0.375683	Thermus thermophilus HB8	TTHA0284
TT5igR0770_at	0.186027	0.0804	-2.06386	-4.98332	-0.571534	Thermus thermophilus HB8
TT5orR0650_at	0.186057	0.0805	-2.06302	-4.98451	-0.357505	Thermus thermophilus HB8	TTHA0650
TT5igF0531_at	0.186057	0.0805	-2.06283	-4.98478	-0.577766	Thermus thermophilus HB8
TT5orR1242_at	0.187222	0.0811	-2.05803	-4.99157	-0.415894	Thermus thermophilus HB8	TTHA1242
TT5orF7010_at	0.187579	0.0813	2.05625	-4.9941	0.785462	Thermus thermophilus HB8	TTHY7010
TT5orF0547_at	0.187798	0.0814	-2.05498	-4.99589	-0.581555	Thermus thermophilus HB8	TTHA0547
TT5orF0634_at	0.187874	0.0815	-2.05421	-4.997	-0.453697	Thermus thermophilus HB8	TTHA0634
AFFX-TrpnX-M_at	0.187874	0.0816	-2.05337	-4.99817	-2.23737	B. subtilis	NA
TT5orR1040_at	0.187874	0.0816	2.0531	-4.99856	0.905656	Thermus thermophilus HB8	TTHA1040
TT5orR1598_at	0.187874	0.0817	-2.05287	-4.99889	-0.49313	Thermus thermophilus HB8	TTHA1598
TT5igF0327_at	0.188111	0.0818	-2.05154	-5.00078	-1.44609	Thermus thermophilus HB8
TT5orR0769_at	0.188148	0.0819	2.05095	-5.00161	0.491323	Thermus thermophilus HB8	TTHA0769
TT5orR1434_at	0.188386	0.0821	2.04953	-5.00362	0.570454	Thermus thermophilus HB8	TTHA1434
TT5orF0481_at	0.188386	0.0821	-2.04916	-5.00415	-0.477191	Thermus thermophilus HB8	TTHA0481
TT5igF0518_at	0.188774	0.0824	2.0471	-5.00706	0.417027	Thermus thermophilus HB8
TT5orR0007_at	0.188774	0.0824	2.04682	-5.00746	0.449545	Thermus thermophilus HB8	TTHA0007
TT5orF0113_at	0.189191	0.0826	2.04483	-5.01027	0.474478	Thermus thermophilus HB8	TTHA0113
TT5igF0334_at	0.189499	0.0828	-2.04325	-5.01251	-0.887419	Thermus thermophilus HB8
TT5orF1250_at	0.189742	0.083	2.0419	-5.01441	0.402958	Thermus thermophilus HB8	TTHA1250
TT5igR0578_at	0.190483	0.0834	-2.03874	-5.01889	-0.649137	Thermus thermophilus HB8
TT5orR1667_at	0.190797	0.0835	2.03708	-5.02123	0.448101	Thermus thermophilus HB8	TTHA1667
TT5orR1093_at	0.190797	0.0836	-2.03669	-5.02178	-0.397721	Thermus thermophilus HB8	TTHA1093
TT5orR1375_at	0.190989	0.0837	2.03554	-5.02342	0.989519	Thermus thermophilus HB8	TTHA1375
TT5orR0326_at	0.191341	0.0839	-2.03381	-5.02586	-0.386923	Thermus thermophilus HB8	TTHA0326
TT5orR4202_at	0.19318	0.0848	-2.02672	-5.03588	-0.87312	Thermus thermophilus HB8	TTHB202
TT5orF0449_at	0.193276	0.085	2.02553	-5.03756	1.59455	Thermus thermophilus HB8	TTHA0449
TT5igR0493_at	0.193276	0.085	-2.02511	-5.03815	-0.478712	Thermus thermophilus HB8
TT5igR0274_at	0.193276	0.085	2.02481	-5.03858	1.6986	Thermus thermophilus HB8
TT5igR0647_at	0.193276	0.0851	-2.0243	-5.0393	-0.493002	Thermus thermophilus HB8
TT5orF1104_at	0.193276	0.0851	2.02411	-5.03956	0.536645	Thermus thermophilus HB8	TTHA1104
TT5orR0022_at	0.193495	0.0853	2.02242	-5.04195	0.458439	Thermus thermophilus HB8	TTHA0022
TT5orR4002_at	0.193495	0.0853	2.02242	-5.04195	0.456326	Thermus thermophilus HB8	TTHB002
TT5orF7086_at	0.193532	0.0854	-2.02157	-5.04315	-0.869272	Thermus thermophilus HB8	TTHY7086
TT5orR0884_at	0.193532	0.0856	2.02054	-5.0446	0.613443	Thermus thermophilus HB8	TTHA0884
TT5igR0324_at	0.193532	0.0856	-2.02053	-5.04462	-2.79969	Thermus thermophilus HB8
TT5igR0589_at	0.193532	0.0856	-2.02007	-5.04527	-0.447432	Thermus thermophilus HB8
TT5igF0243_at	0.193532	0.0857	-2.01955	-5.046	-0.461297	Thermus thermophilus HB8
TT5igR0428_at	0.193532	0.0857	-2.01934	-5.04629	-0.506498	Thermus thermophilus HB8
TT5igF0222_at	0.193532	0.0858	2.01876	-5.04712	0.491452	Thermus thermophilus HB8
TT5orF0655_at	0.193532	0.0858	2.01869	-5.04721	0.391552	Thermus thermophilus HB8	TTHA0655
TT5orR0292_at	0.193668	0.0859	-2.01776	-5.04853	-0.721447	Thermus thermophilus HB8	TTHA0292
TT5orF0714_at	0.193811	0.086	-2.0168	-5.04989	-0.537625	Thermus thermophilus HB8	TTHA0714
TT5orF0342_at	0.193884	0.0861	2.01609	-5.05088	0.371954	Thermus thermophilus HB8	TTHA0342
TT5orF4051_at	0.194474	0.0865	-2.01315	-5.05503	-0.466154	Thermus thermophilus HB8	TTHB051
TT5igR0143_at	0.194474	0.0865	2.01309	-5.05512	0.402094	Thermus thermophilus HB8
TT5orR1614_at	0.195009	0.0868	2.01073	-5.05844	0.407455	Thermus thermophilus HB8	TTHA1614
TT5orR0102_at	0.195162	0.0869	2.00974	-5.05984	0.465112	Thermus thermophilus HB8	TTHA0102
TT5igR0074_at	0.195326	0.087	-2.00871	-5.06129	-0.663093	Thermus thermophilus HB8
TT5orR4114_at	0.195429	0.0871	2.0079	-5.06244	1.25107	Thermus thermophilus HB8	TTHB114
TT5igR0533_at	0.19571	0.0873	2.00646	-5.06447	0.453738	Thermus thermophilus HB8
TT5igF0351_at	0.195832	0.0874	-2.00543	-5.06592	-0.657604	Thermus thermophilus HB8
TT5igF0454_at	0.195832	0.0875	-2.00514	-5.06633	-0.506002	Thermus thermophilus HB8
TT5orR0941_at	0.196087	0.0877	-2.0035	-5.06863	-0.380485	Thermus thermophilus HB8	TTHA0941
TT5igR4033_at	0.196087	0.0877	2.00304	-5.06928	0.587654	Thermus thermophilus HB8
TT5igF0037_at	0.196087	0.0878	-2.0029	-5.06949	-0.66628	Thermus thermophilus HB8	NA
TT5orR0715_at	0.196144	0.0878	2.00225	-5.0704	0.397503	Thermus thermophilus HB8	TTHA0715
TT5orF1534_at	0.196316	0.088	2.0012	-5.07188	0.538091	Thermus thermophilus HB8	TTHA1534
TT5igF0119_at	0.196428	0.0881	-2	-5.07356	-1.32865	Thermus thermophilus HB8
TT5orF1167_at	0.196428	0.0882	-1.99976	-5.0739	-0.422622	Thermus thermophilus HB8	TTHA1167
TT5orR4175_at	0.196428	0.0882	1.99947	-5.07431	1.45884	Thermus thermophilus HB8	TTHB175
TT5orR0922_at	0.196838	0.0885	-1.99724	-5.07746	-0.662949	Thermus thermophilus HB8	TTHA0922
TT5orR1212_at	0.196838	0.0885	1.99714	-5.07759	0.668583	Thermus thermophilus HB8	TTHA1212
TT5orF1897_at	0.197187	0.0888	-1.99504	-5.08055	-0.379144	Thermus thermophilus HB8	TTHA1897
TT5orF1149_at	0.197187	0.0888	-1.99503	-5.08057	-0.400677	Thermus thermophilus HB8	TTHA1149
TT5igR7027_at	0.197406	0.0889	-1.99382	-5.08227	-1.85194	Thermus thermophilus HB8
TT5igR0555_at	0.197557	0.089	-1.99285	-5.08364	-0.89563	Thermus thermophilus HB8
TT5orR1474_at	0.197574	0.0891	1.99215	-5.08462	0.466626	Thermus thermophilus HB8	TTHA1474
TT5orR1685_at	0.197574	0.0892	-1.9917	-5.08525	-0.606308	Thermus thermophilus HB8	TTHA1685
TT5orF0099_at	0.197574	0.0892	-1.99147	-5.08558	-0.348779	Thermus thermophilus HB8	TTHA0099
TT5orR0216_at	0.197844	0.0894	-1.99008	-5.08754	-0.484864	Thermus thermophilus HB8	TTHA0216
TT5orR4037_at	0.197917	0.0895	-1.98926	-5.08869	-0.472319	Thermus thermophilus HB8	TTHB037
TT5orR0139_at	0.197917	0.0896	1.98894	-5.08914	1.06238	Thermus thermophilus HB8	TTHA0139
TT5igF0072_at	0.198307	0.0898	1.98713	-5.09168	0.446404	Thermus thermophilus HB8	NA
TT5orR1214_at	0.198533	0.09	1.98547	-5.09402	1.01315	Thermus thermophilus HB8	TTHA1214
TT5orF4108_at	0.198533	0.0901	-1.98504	-5.09463	-0.601193	Thermus thermophilus HB8	TTHB108
TT5igR0023_at	0.198533	0.0901	-1.98503	-5.09464	-0.650451	Thermus thermophilus HB8
TT5orF7075_at	0.198939	0.0903	-1.98317	-5.09725	-1.02954	Thermus thermophilus HB8	TTHY7075
TT5orR1400_at	0.199907	0.0908	1.97936	-5.1026	0.622071	Thermus thermophilus HB8	TTHA1400
TT5igR0535_at	0.200054	0.0909	-1.97842	-5.10393	-0.459302	Thermus thermophilus HB8
TT5igF0228_at	0.200204	0.091	-1.97746	-5.10527	-1.88234	Thermus thermophilus HB8
TT5orF1849_at	0.200209	0.0911	1.977	-5.10591	0.571339	Thermus thermophilus HB8	TTHA1849
TT5igF0595_at	0.200215	0.0912	1.97613	-5.10714	0.580224	Thermus thermophilus HB8
TT5igR0691_at	0.200215	0.0912	-1.97611	-5.10717	-0.407517	Thermus thermophilus HB8
TT5orR4022_at	0.200239	0.0913	1.97559	-5.1079	0.655637	Thermus thermophilus HB8	TTHB022
TT5igF0230_at	0.200372	0.0914	-1.97469	-5.10916	-0.711516	Thermus thermophilus HB8
TT5orF0002_at	0.200373	0.0915	-1.97425	-5.10979	-0.411585	Thermus thermophilus HB8	TTHA0002
TT5igR0162_at	0.200373	0.0915	1.97382	-5.11039	0.553801	Thermus thermophilus HB8
TT5igF0603_at	0.200553	0.0917	-1.97276	-5.11187	-0.887296	Thermus thermophilus HB8
TT5igR0590_at	0.200701	0.0918	-1.9716	-5.1135	-0.597887	Thermus thermophilus HB8
TT5orR0320_at	0.200701	0.092	-1.97034	-5.11527	-0.494551	Thermus thermophilus HB8	TTHA0320
TT5igR4083_at	0.200701	0.092	-1.96998	-5.11578	-0.83383	Thermus thermophilus HB8
TT5igF0101_at	0.200701	0.092	1.96987	-5.11593	0.388923	Thermus thermophilus HB8
TT5orF0723_at	0.200701	0.0921	1.96977	-5.11607	0.394485	Thermus thermophilus HB8	TTHA0723
TT5orR4047_at	0.200701	0.0921	-1.96964	-5.11625	-0.508284	Thermus thermophilus HB8	TTHB047
TT5orF1745_at	0.200767	0.0922	1.96857	-5.11775	0.536233	Thermus thermophilus HB8	TTHA1745
TT5orF0123_at	0.200767	0.0922	-1.96833	-5.11808	-0.566369	Thermus thermophilus HB8	TTHA0123
TT5igR0685_at	0.200767	0.0923	-1.96812	-5.11839	-0.702716	Thermus thermophilus HB8
TT5igR0319_at	0.200813	0.0924	-1.96752	-5.11922	-0.852895	Thermus thermophilus HB8
TT5orR1411_at	0.201013	0.0925	1.9664	-5.12079	1.35558	Thermus thermophilus HB8	TTHA1411
TT5orF1348_at	0.201402	0.0927	-1.96463	-5.12328	-0.632746	Thermus thermophilus HB8	TTHA1348
TT5orF7054_at	0.201586	0.0929	-1.96314	-5.12537	-2.40124	Thermus thermophilus HB8	TTHY7054
TT5igR4054_at	0.201586	0.0929	1.96313	-5.12538	0.410517	Thermus thermophilus HB8
TT5orR0701_at	0.201726	0.0931	-1.96221	-5.12667	-0.50553	Thermus thermophilus HB8	TTHA0701
TT5orR1111_at	0.201783	0.0931	-1.96159	-5.12755	-0.544011	Thermus thermophilus HB8	TTHA1111
TT5orF1050_at	0.201832	0.0932	1.96099	-5.12838	0.866406	Thermus thermophilus HB8	TTHA1050
TT5igF0449_at	0.20192	0.0933	-1.96025	-5.12941	-0.689061	Thermus thermophilus HB8
TT5orF1384_at	0.201934	0.0934	-1.95978	-5.13008	-0.340345	Thermus thermophilus HB8	TTHA1384
TT5orR0867_at	0.202058	0.0935	-1.95892	-5.13128	-0.360692	Thermus thermophilus HB8	TTHA0867
TT5orF1027_at	0.202127	0.0936	1.95825	-5.13222	0.37103	Thermus thermophilus HB8	TTHA1027
TT5orF0878_at	0.202213	0.0937	-1.95753	-5.13323	-0.689084	Thermus thermophilus HB8	TTHA0878
TT5igR4067_at	0.202612	0.0939	-1.95573	-5.13575	-0.484651	Thermus thermophilus HB8
TT5igF0231_at	0.202871	0.0941	-1.95441	-5.1376	-0.775941	Thermus thermophilus HB8
TT5orF0635_at	0.203113	0.0943	-1.95273	-5.13995	-0.455812	Thermus thermophilus HB8	TTHA0635
TT5orF0521_at	0.203113	0.0943	-1.95273	-5.13995	-0.360517	Thermus thermophilus HB8	TTHA0521
TT5igR0604_at	0.20338	0.0946	-1.95101	-5.14236	-0.615738	Thermus thermophilus HB8
TT5orR1113_at	0.20338	0.0946	-1.95096	-5.14243	-0.42394	Thermus thermophilus HB8	TTHA1113
TT5orR0062_at	0.204592	0.0952	-1.94641	-5.1488	-0.626194	Thermus thermophilus HB8	TTHA0062
TT5orR1275_at	0.204808	0.0954	-1.94525	-5.15043	-0.595161	Thermus thermophilus HB8	TTHA1275
TT5orF0089_at	0.205187	0.0956	-1.94354	-5.15282	-0.491741	Thermus thermophilus HB8	TTHA0089
TT5igR0484_at	0.205615	0.0959	-1.94166	-5.15544	-0.942516	Thermus thermophilus HB8
TT5orR1270_at	0.20563	0.0959	1.94118	-5.15611	0.402516	Thermus thermophilus HB8	TTHA1270
TT5igR0266_at	0.206046	0.0962	-1.93911	-5.15901	-1.3686	Thermus thermophilus HB8
TT5orR1672_at	0.206046	0.0963	1.93866	-5.15964	0.469428	Thermus thermophilus HB8	TTHA1672
TT5orR4218_at	0.206046	0.0963	1.9385	-5.15986	2.58446	Thermus thermophilus HB8	TTHB218
TT5igF0096_at	0.206577	0.0966	1.93629	-5.16295	0.47041	Thermus thermophilus HB8
TT5igR0220_at	0.207072	0.097	-1.93373	-5.16653	-0.775829	Thermus thermophilus HB8
TT5orF4236_at	0.207072	0.097	-1.93351	-5.16683	-0.407297	Thermus thermophilus HB8	TTHB236
TT5igF0012_at	0.207072	0.097	-1.9333	-5.16713	-0.500807	Thermus thermophilus HB8	NA
TT5orR1708_at	0.207072	0.0971	-1.93293	-5.16765	-0.465034	Thermus thermophilus HB8	TTHA1708
TT5orR0596_at	0.207374	0.0973	1.93149	-5.16965	1.16066	Thermus thermophilus HB8	TTHA0596
TT5igR0257_at	0.207867	0.0976	-1.92904	-5.17308	-1.46591	Thermus thermophilus HB8
TT5orR1252_at	0.207867	0.0976	1.92899	-5.17314	0.741387	Thermus thermophilus HB8	TTHA1252
TT5orR1200_at	0.208326	0.0979	1.92704	-5.17587	0.411046	Thermus thermophilus HB8	TTHA1200
TT5orR1263_at	0.208333	0.098	-1.92659	-5.17649	-0.566585	Thermus thermophilus HB8	TTHA1263
TT5orR1488_at	0.208671	0.0982	1.92504	-5.17865	0.45455	Thermus thermophilus HB8	TTHA1488
TT5igF4019_at	0.20908	0.0984	-1.92326	-5.18114	-0.355058	Thermus thermophilus HB8
TT5orR1528_at	0.209223	0.0986	1.92236	-5.1824	0.47499	Thermus thermophilus HB8	TTHA1528
TT5orR0445_at	0.209533	0.0988	-1.92091	-5.18442	-0.335119	Thermus thermophilus HB8	TTHA0445
TT5orR1323_at	0.209585	0.099	-1.91957	-5.18628	-0.700168	Thermus thermophilus HB8	TTHA1323
TT5orR1120_at	0.209585	0.099	-1.91914	-5.18689	-0.418672	Thermus thermophilus HB8	TTHA1120
TT5orR0398_at	0.209585	0.099	-1.91907	-5.18698	-0.494853	Thermus thermophilus HB8	TTHA0398
TT5igF0164_at	0.209585	0.099	-1.91905	-5.18701	-0.454345	Thermus thermophilus HB8
TT5orR0827_at	0.209671	0.0991	-1.91834	-5.18799	-0.436868	Thermus thermophilus HB8	TTHA0827
TT5igR4069_at	0.209899	0.0993	1.91717	-5.18963	2.20062	Thermus thermophilus HB8
TT5orF1069_at	0.210392	0.0996	-1.91497	-5.19269	-0.483252	Thermus thermophilus HB8	TTHA1069
TT5orF1492_at	0.210392	0.0997	1.9147	-5.19307	0.398106	Thermus thermophilus HB8	TTHA1492
TT5igR0511_at	0.210429	0.0998	1.91375	-5.19439	0.706883	Thermus thermophilus HB8
TT5orF0508_at	0.210429	0.0998	1.91373	-5.19441	0.387986	Thermus thermophilus HB8	TTHA0508
TT5orR0171_at	0.211097	0.1	1.91111	-5.19807	0.510271	Thermus thermophilus HB8	TTHA0171
TT5orR1695_at	0.211362	0.1	-1.90982	-5.19986	-0.578903	Thermus thermophilus HB8	TTHA1695
TT5orR1809_at	0.211678	0.101	1.90817	-5.20216	0.516168	Thermus thermophilus HB8	TTHA1809
TT5orF0469_at	0.211678	0.101	-1.90794	-5.20248	-0.431901	Thermus thermophilus HB8	TTHA0469
TT5orF0428_at	0.212239	0.101	1.90558	-5.20576	0.508653	Thermus thermophilus HB8	TTHA0428
TT5orR0191_at	0.212239	0.101	-1.90526	-5.2062	-0.590423	Thermus thermophilus HB8	TTHA0191
TT5orR0647_at	0.213055	0.101	-1.90218	-5.21049	-0.386318	Thermus thermophilus HB8	TTHA0647
TT5igF0506_at	0.213117	0.102	-1.90156	-5.21135	-0.391417	Thermus thermophilus HB8
TT5orR1321_at	0.213637	0.102	-1.89854	-5.21556	-0.699753	Thermus thermophilus HB8	TTHA1321
TT5orR1174_at	0.213637	0.102	-1.89827	-5.21593	-0.465556	Thermus thermophilus HB8	TTHA1174
TT5igF0066_at	0.213637	0.102	1.8981	-5.21616	0.441224	Thermus thermophilus HB8	NA
TT5orF0529_at	0.213637	0.102	-1.89796	-5.21635	-0.505215	Thermus thermophilus HB8	TTHA0529
TT5orF1705_at	0.213637	0.102	-1.89778	-5.21661	-0.334789	Thermus thermophilus HB8	TTHA1705
TT5orF1806_at	0.214326	0.103	1.89437	-5.22135	0.705192	Thermus thermophilus HB8	TTHA1806
TT5orF0221_at	0.214326	0.103	-1.89434	-5.22139	-0.481537	Thermus thermophilus HB8	TTHA0221
TT5orR0694_at	0.214326	0.103	-1.8943	-5.22145	-1.08512	Thermus thermophilus HB8	TTHA0694
TT5orR1294_at	0.215202	0.103	1.89104	-5.22597	0.364101	Thermus thermophilus HB8	TTHA1294
TT5igR0290_at	0.215611	0.103	-1.88931	-5.22838	-0.489289	Thermus thermophilus HB8
TT5orF0034_at	0.21606	0.104	1.88717	-5.23134	0.432807	Thermus thermophilus HB8	TTHA0034
TT5orR4124_at	0.21606	0.104	-1.88703	-5.23154	-0.850333	Thermus thermophilus HB8	TTHB124
TT5igF0372_at	0.21641	0.104	-1.88549	-5.23368	-0.548948	Thermus thermophilus HB8
TT5igF0621_at	0.217005	0.104	-1.88305	-5.23705	-0.771305	Thermus thermophilus HB8
TT5igF0484_at	0.217005	0.104	-1.88275	-5.23747	-0.873818	Thermus thermophilus HB8
TT5orR1262_at	0.21741	0.105	-1.8803	-5.24087	-0.70612	Thermus thermophilus HB8	TTHA1262
TT5orF4031_at	0.21741	0.105	-1.88025	-5.24093	-0.532882	Thermus thermophilus HB8	TTHB031
TT5igF0430_at	0.21741	0.105	-1.88021	-5.24099	-0.413282	Thermus thermophilus HB8
TT5orR1909_at	0.21753	0.105	-1.87941	-5.2421	-0.382878	Thermus thermophilus HB8	TTHA1909
TT5orR1729_at	0.218099	0.105	-1.87709	-5.24532	-0.587729	Thermus thermophilus HB8	TTHA1729
TT5igR0758_at	0.218099	0.105	1.87662	-5.24597	0.533105	Thermus thermophilus HB8
TT5orF1927_at	0.218099	0.105	-1.87636	-5.24633	-0.368695	Thermus thermophilus HB8	TTHA1927
TT5igR0124_at	0.218536	0.106	1.87455	-5.24883	0.408833	Thermus thermophilus HB8
TT5orR0550_at	0.218786	0.106	1.87334	-5.2505	0.380037	Thermus thermophilus HB8	TTHA0550
TT5igR0634_at	0.220334	0.107	-1.86762	-5.25842	-0.460991	Thermus thermophilus HB8
TT5igF0519_at	0.220334	0.107	-1.86725	-5.25893	-0.552697	Thermus thermophilus HB8
TT5igR0174_at	0.220334	0.107	-1.8672	-5.259	-0.433269	Thermus thermophilus HB8
TT5igR0456_at	0.220575	0.107	-1.86603	-5.26062	-0.517493	Thermus thermophilus HB8
TT5orF0047_at	0.220928	0.107	1.86391	-5.26355	0.365217	Thermus thermophilus HB8	TTHA0047
TT5orF0705_at	0.220928	0.107	-1.86367	-5.26388	-0.713626	Thermus thermophilus HB8	TTHA0705
TT5igR4040_at	0.220928	0.107	1.86347	-5.26416	1.12047	Thermus thermophilus HB8
TT5orR1590_at	0.220928	0.107	1.86327	-5.26444	0.639865	Thermus thermophilus HB8	TTHA1590
TT5orR1594_at	0.220928	0.107	1.86286	-5.265	0.374269	Thermus thermophilus HB8	TTHA1594
TT5orR4172_at	0.221079	0.108	-1.86198	-5.26622	-0.56343	Thermus thermophilus HB8	TTHB172
TT5orR0664_at	0.221082	0.108	-1.86156	-5.2668	-0.535814	Thermus thermophilus HB8	TTHA0664
TT5orF7059_at	0.221751	0.108	-1.85905	-5.27027	-0.731958	Thermus thermophilus HB8	TTHY7059
TT5orF1624_at	0.222045	0.108	1.85734	-5.27263	0.407575	Thermus thermophilus HB8	TTHA1624
TT5orF0602_at	0.222045	0.108	-1.85731	-5.27267	-0.505861	Thermus thermophilus HB8	TTHA0602
TT5orF0084_at	0.22254	0.109	-1.85535	-5.27538	-0.519117	Thermus thermophilus HB8	TTHA0084
TT5orF0545_at	0.223177	0.109	1.85295	-5.27869	0.518139	Thermus thermophilus HB8	TTHA0545
TT5igF4079_at	0.223396	0.109	-1.85186	-5.2802	-1.61611	Thermus thermophilus HB8
TT5igF4022_at	0.223715	0.109	-1.85046	-5.28213	-0.435476	Thermus thermophilus HB8
TT5igF0060_at	0.224281	0.11	-1.84829	-5.28512	-0.352979	Thermus thermophilus HB8	NA
TT5orF0340_at	0.226371	0.111	-1.84142	-5.29458	-0.4097	Thermus thermophilus HB8	TTHA0340
TT5orF1365_at	0.226717	0.111	1.83995	-5.29661	0.754544	Thermus thermophilus HB8	TTHA1365
TT5orR0754_at	0.227362	0.111	-1.83756	-5.29989	-0.36809	Thermus thermophilus HB8	TTHA0754
TT5orR0240_at	0.227604	0.112	1.83641	-5.30147	0.346078	Thermus thermophilus HB8	TTHA0240
TT5orF7032_at	0.228443	0.112	1.83344	-5.30556	1.28658	Thermus thermophilus HB8	TTHY7032
TT5orF4040_at	0.228553	0.112	-1.8327	-5.30658	-0.699548	Thermus thermophilus HB8	TTHB040
TT5igR0107_at	0.229061	0.112	1.83075	-5.30927	0.494077	Thermus thermophilus HB8
TT5orR1153_at	0.229231	0.113	-1.82983	-5.31053	-0.931372	Thermus thermophilus HB8	TTHA1153
TT5orR0333_at	0.229583	0.113	1.82835	-5.31256	0.382207	Thermus thermophilus HB8	TTHA0333
TT5orR0130_at	0.229736	0.113	-1.82727	-5.31405	-0.490714	Thermus thermophilus HB8	TTHA0130
TT5igR0303_at	0.229736	0.113	-1.82708	-5.31432	-1.01328	Thermus thermophilus HB8
TT5orF0544_at	0.230742	0.114	1.82363	-5.31906	0.397711	Thermus thermophilus HB8	TTHA0544
TT5orR7028_at	0.230951	0.114	-1.82259	-5.32048	-1.49469	Thermus thermophilus HB8	TTHY7028
TT5orF0105_at	0.232115	0.114	-1.8186	-5.32596	-0.393809	Thermus thermophilus HB8	TTHA0105
TT5igF0153_at	0.232115	0.115	-1.81803	-5.32674	-2.16263	Thermus thermophilus HB8
TT5orR0546_at	0.232115	0.115	-1.81758	-5.32735	-0.497249	Thermus thermophilus HB8	TTHA0546
TT5igR0219_at	0.232115	0.115	-1.81747	-5.32751	-0.511993	Thermus thermophilus HB8
TT5orR0497_at	0.232723	0.115	-1.81524	-5.33056	-0.645925	Thermus thermophilus HB8	TTHA0497
TT5orF4041_at	0.232897	0.115	-1.81392	-5.33237	-1.29749	Thermus thermophilus HB8	TTHB041
TT5igF0420_at	0.232897	0.115	1.81391	-5.33238	0.350682	Thermus thermophilus HB8
TT5orF1070_at	0.233993	0.116	-1.81023	-5.33742	-0.418966	Thermus thermophilus HB8	TTHA1070
TT5igF0091_at	0.234052	0.116	-1.80965	-5.33822	-0.435012	Thermus thermophilus HB8
TT5orR4023_at	0.234387	0.116	1.80825	-5.34013	0.503969	Thermus thermophilus HB8	TTHB023
TT5igF0127_at	0.260225	0.137	-1.73654	-5.34107	-0.960274	Thermus thermophilus HB8
TT5orF0057_at	0.234537	0.116	-1.8074	-5.3413	-0.485589	Thermus thermophilus HB8	TTHA0057
TT5orF0869_at	0.235057	0.117	-1.80546	-5.34396	-0.583808	Thermus thermophilus HB8	TTHA0869
TT5orF0891_at	0.23507	0.117	-1.80502	-5.34456	-0.486403	Thermus thermophilus HB8	TTHA0891
TT5orF0158_at	0.235135	0.117	-1.80439	-5.34541	-0.328596	Thermus thermophilus HB8	TTHA0158
TT5orF0624_at	0.235135	0.117	1.80402	-5.34593	0.34128	Thermus thermophilus HB8	TTHA0624
TT5igR0423_at	0.235286	0.117	-1.80314	-5.34712	-1.14141	Thermus thermophilus HB8
TT5orF0636_at	0.235286	0.117	1.80277	-5.34764	0.409645	Thermus thermophilus HB8	TTHA0636
TT5orF0430_at	0.235704	0.117	-1.80113	-5.34988	-0.412897	Thermus thermophilus HB8	TTHA0430
TT5igF4065_at	0.235921	0.117	-1.80008	-5.35131	-0.591261	Thermus thermophilus HB8
TT5igR0765_at	0.23721	0.118	1.79588	-5.35705	1.73477	Thermus thermophilus HB8
TT5igR0359_at	0.23811	0.119	-1.79256	-5.36158	-0.654232	Thermus thermophilus HB8
TT5orR1780_at	0.23811	0.119	1.79244	-5.36176	0.358052	Thermus thermophilus HB8	TTHA1780
TT5orF0087_at	0.238189	0.119	-1.79181	-5.36262	-0.493899	Thermus thermophilus HB8	TTHA0087
TT5igF0338_at	0.238276	0.119	-1.79115	-5.36351	-0.700148	Thermus thermophilus HB8
TT5orR1846_at	0.238341	0.119	1.79056	-5.36432	0.827701	Thermus thermophilus HB8	TTHA1846
TT5igF0590_at	0.238443	0.119	1.78986	-5.36527	1.17537	Thermus thermophilus HB8
TT5orF0765_at	0.238451	0.119	1.78944	-5.36585	1.00419	Thermus thermophilus HB8	TTHA0765
TT5igR4046_at	0.238534	0.119	-1.7888	-5.36673	-0.361663	Thermus thermophilus HB8
TT5orR1965_at	0.23891	0.12	1.7873	-5.36877	0.388192	Thermus thermophilus HB8	TTHA1965
TT5orR1740_at	0.239052	0.12	-1.78649	-5.36988	-0.334049	Thermus thermophilus HB8	TTHA1740
TT5orF1716_at	0.239169	0.12	-1.78574	-5.37089	-0.415341	Thermus thermophilus HB8	TTHA1716
TT5orF1847_at	0.239638	0.12	1.78398	-5.3733	0.700944	Thermus thermophilus HB8	TTHA1847
TT5igF0264_at	0.240704	0.121	-1.78048	-5.37806	-0.64458	Thermus thermophilus HB8
TT5orR0169_at	0.240892	0.121	1.77954	-5.37935	0.541637	Thermus thermophilus HB8	TTHA0169
TT5orR1591_at	0.241314	0.121	-1.77792	-5.38156	-0.511169	Thermus thermophilus HB8	TTHA1591
TT5orR1934_at	0.241548	0.121	-1.77666	-5.38327	-0.377517	Thermus thermophilus HB8	TTHA1934
TT5orR0697_at	0.241548	0.122	-1.77617	-5.38393	-0.411079	Thermus thermophilus HB8	TTHA0697
TT5igF0370_at	0.241548	0.122	-1.77605	-5.3841	-0.868316	Thermus thermophilus HB8
TT5orF1912_at	0.241599	0.122	-1.7755	-5.38484	-0.373282	Thermus thermophilus HB8	TTHA1912
TT5orF4231_at	0.242079	0.122	1.77372	-5.38727	0.583586	Thermus thermophilus HB8	TTHB231
TT5igF0620_at	0.242718	0.122	1.77127	-5.3906	0.908807	Thermus thermophilus HB8
TT5igR0039_at	0.242718	0.122	-1.77109	-5.39085	-0.334092	Thermus thermophilus HB8
TT5igR0231_at	0.242946	0.123	-1.77004	-5.39228	-0.537197	Thermus thermophilus HB8
TT5orF0553_at	0.243061	0.123	1.76931	-5.39327	0.295685	Thermus thermophilus HB8	TTHA0553
TT5orR1044_at	0.243218	0.123	1.76846	-5.39442	0.367504	Thermus thermophilus HB8	TTHA1044
TT5igR0716_at	0.244236	0.124	1.76497	-5.39917	0.476388	Thermus thermophilus HB8
TT5orR1477_at	0.244236	0.124	1.76439	-5.39995	0.375741	Thermus thermophilus HB8	TTHA1477
TT5orF4192_at	0.244236	0.124	1.76435	-5.4	0.323631	Thermus thermophilus HB8	TTHB192
TT5orF0991_at	0.244283	0.124	-1.76328	-5.40145	-1.0747	Thermus thermophilus HB8	TTHA0991
TT5orR1417_at	0.244283	0.124	1.76317	-5.4016	0.601393	Thermus thermophilus HB8	TTHA1417
TT5igF4003_at	0.244283	0.124	-1.76303	-5.40179	-0.400292	Thermus thermophilus HB8
TT5orR0643_at	0.244376	0.124	1.76238	-5.40268	0.309146	Thermus thermophilus HB8	TTHA0643
TT5orR1911_at	0.24528	0.125	1.7594	-5.40672	0.418669	Thermus thermophilus HB8	TTHA1911
TT5orF6013_at	0.245627	0.125	1.75802	-5.4086	0.438597	Thermus thermophilus HB8	TTHC013
TT5igR0712_at	0.245821	0.125	1.75693	-5.41008	1.0123	Thermus thermophilus HB8
TT5igR0524_at	0.245821	0.125	-1.75668	-5.41041	-0.960029	Thermus thermophilus HB8
TT5orR1482_at	0.246108	0.125	1.75536	-5.41221	0.324071	Thermus thermophilus HB8	TTHA1482
TT5igF4026_at	0.246108	0.125	-1.75508	-5.41259	-0.547861	Thermus thermophilus HB8
TT5orF0066_at	0.246152	0.125	1.75456	-5.41329	0.376705	Thermus thermophilus HB8	TTHA0066
TT5orF4087_at	0.246335	0.126	1.75332	-5.41497	0.673897	Thermus thermophilus HB8	TTHB087
TT5igR0714_at	0.246335	0.126	-1.75325	-5.41506	-0.664371	Thermus thermophilus HB8
TT5igR4013_at	0.246335	0.126	-1.75249	-5.41609	-0.339923	Thermus thermophilus HB8
TT5igR0309_at	0.246335	0.126	-1.75247	-5.41612	-0.657849	Thermus thermophilus HB8
TT5orF7088_at	0.246671	0.126	1.75112	-5.41794	0.795192	Thermus thermophilus HB8	TTHY7088
TT5orR0672_at	0.247296	0.126	1.74859	-5.42137	0.600605	Thermus thermophilus HB8	TTHA0672
TT5orF0582_at	0.247296	0.126	-1.74857	-5.4214	-0.405074	Thermus thermophilus HB8	TTHA0582
TT5orF1374_at	0.247313	0.127	-1.74813	-5.42199	-0.378692	Thermus thermophilus HB8	TTHA1374
TT5orF4118_at	0.248108	0.127	1.74549	-5.42556	0.540988	Thermus thermophilus HB8	TTHB118
TT5orR0789_at	0.24814	0.127	-1.74501	-5.42621	-0.445922	Thermus thermophilus HB8	TTHA0789
TT5orF1266_at	0.248214	0.127	-1.74403	-5.42754	-0.469836	Thermus thermophilus HB8	TTHA1266
TT5orF1719_at	0.248214	0.127	-1.74402	-5.42755	-0.424479	Thermus thermophilus HB8	TTHA1719
TT5orR0198_at	0.248768	0.128	-1.74207	-5.43019	-0.443185	Thermus thermophilus HB8	TTHA0198
TT5igR7031_at	0.249731	0.128	-1.73898	-5.43437	-1.27795	Thermus thermophilus HB8
TT5igR6003_at	0.250067	0.129	-1.73651	-5.43771	-0.569098	Thermus thermophilus HB8
TT5orR1657_at	0.250067	0.129	1.73634	-5.43793	0.292932	Thermus thermophilus HB8	TTHA1657
TT5orF4249_at	0.250067	0.129	-1.73632	-5.43797	-0.660281	Thermus thermophilus HB8	TTHB249
TT5orF7003_at	0.250067	0.129	-1.73605	-5.43832	-1.07885	Thermus thermophilus HB8	TTHY7003
TT5orR0327_at	0.250067	0.129	-1.73603	-5.43835	-0.406069	Thermus thermophilus HB8	TTHA0327
TT5orR1605_at	0.250067	0.129	-1.7357	-5.4388	-0.31699	Thermus thermophilus HB8	TTHA1605
TT5orF1107_at	0.250656	0.129	1.73367	-5.44155	0.406179	Thermus thermophilus HB8	TTHA1107
TT5orR4121_at	0.251334	0.13	-1.73139	-5.44462	-1.02034	Thermus thermophilus HB8	TTHB121
TT5orF0219_at	0.25217	0.13	-1.72867	-5.44828	-0.495867	Thermus thermophilus HB8	TTHA0219
TT5orR0157_at	0.252231	0.13	-1.72812	-5.44903	-0.330979	Thermus thermophilus HB8	TTHA0157
TT5orF0794_at	0.252536	0.131	1.72663	-5.45103	0.317274	Thermus thermophilus HB8	TTHA0794
TT5orR4125_at	0.252536	0.131	-1.72649	-5.45122	-0.44919	Thermus thermophilus HB8	TTHB125
TT5igR0380_at	0.252886	0.131	-1.72513	-5.45305	-0.463959	Thermus thermophilus HB8
TT5igF0412_at	0.254163	0.132	-1.72122	-5.45832	-0.412875	Thermus thermophilus HB8
TT5orR1522_at	0.254691	0.132	-1.71896	-5.46136	-0.36814	Thermus thermophilus HB8	TTHA1522
TT5orR1328_at	0.254691	0.132	-1.71888	-5.46147	-0.340655	Thermus thermophilus HB8	TTHA1328
TT5igF0319_at	0.254691	0.132	-1.7186	-5.46184	-0.644847	Thermus thermophilus HB8
TT5orF1144_at	0.254905	0.132	-1.71757	-5.46322	-0.288988	Thermus thermophilus HB8	TTHA1144
TT5orR0731_at	0.254905	0.132	-1.71724	-5.46367	-0.692908	Thermus thermophilus HB8	TTHA0731
TT5orF0025_at	0.255107	0.132	1.71617	-5.46511	0.907113	Thermus thermophilus HB8	TTHA0025
TT5igR0024_at	0.255107	0.133	-1.71582	-5.46558	-0.390715	Thermus thermophilus HB8
TT5orR1543_at	0.255107	0.133	1.71553	-5.46597	0.41634	Thermus thermophilus HB8	TTHA1543
TT5igF6001_at	0.256004	0.133	-1.71268	-5.4698	-0.920092	Thermus thermophilus HB8
TT5orR1873_at	0.256671	0.134	-1.71047	-5.47277	-0.451567	Thermus thermophilus HB8	TTHA1873
TT5orR1455_at	0.257015	0.134	1.709	-5.47475	0.302467	Thermus thermophilus HB8	TTHA1455
TT5orR1161_at	0.257015	0.134	-1.70876	-5.47506	-0.489375	Thermus thermophilus HB8	TTHA1161
TT5orF1136_at	0.257134	0.134	-1.70805	-5.47601	-0.538199	Thermus thermophilus HB8	TTHA1136
TT5igR0400_at	0.25733	0.134	-1.70714	-5.47725	-0.361521	Thermus thermophilus HB8
TT5orF0625_at	0.257645	0.134	1.70589	-5.47891	0.38448	Thermus thermophilus HB8	TTHA0625
TT5igF0394_at	0.257699	0.135	-1.70536	-5.47963	-0.317038	Thermus thermophilus HB8
TT5orR1290_at	0.258299	0.135	1.70311	-5.48264	0.30909	Thermus thermophilus HB8	TTHA1290
TT5orR0847_at	0.258299	0.135	-1.70296	-5.48285	-0.331582	Thermus thermophilus HB8	TTHA0847
TT5igF0643_at	0.258502	0.135	-1.70182	-5.48438	-0.30195	Thermus thermophilus HB8
TT5igF0067_at	0.258502	0.135	1.70164	-5.48461	0.400882	Thermus thermophilus HB8	NA
TT5orR4210_at	0.259102	0.136	-1.6996	-5.48734	-0.840845	Thermus thermophilus HB8	TTHB210
TT5orF4151_at	0.259102	0.136	1.69925	-5.48782	0.394662	Thermus thermophilus HB8	TTHB151
TT5orF4181_at	0.259504	0.136	1.69778	-5.48979	0.523473	Thermus thermophilus HB8	TTHB181
TT5igR0491_at	0.259742	0.136	-1.69641	-5.49162	-1.46275	Thermus thermophilus HB8
TT5orR0762_at	0.259742	0.136	1.69637	-5.49168	0.416978	Thermus thermophilus HB8	TTHA0762
TT5orR4216_at	0.25998	0.136	1.69534	-5.49305	1.47152	Thermus thermophilus HB8	TTHB216
TT5igF0324_at	0.260225	0.137	-1.69313	-5.49601	-0.297165	Thermus thermophilus HB8
TT5orF7013_at	0.260225	0.137	-1.69291	-5.49631	-1.37161	Thermus thermophilus HB8	TTHY7013
TT5orR1014_at	0.260225	0.137	1.69261	-5.4967	0.463577	Thermus thermophilus HB8	TTHA1014
TT5orR1799_at	0.260225	0.137	-1.69243	-5.49695	-0.429385	Thermus thermophilus HB8	TTHA1799
TT5orF1092_at	0.260225	0.137	-1.69239	-5.497	-0.43202	Thermus thermophilus HB8	TTHA1092
TT5orR4219_at	0.260249	0.137	1.69182	-5.49777	1.09123	Thermus thermophilus HB8	TTHB219
TT5orR1320_at	0.260249	0.137	1.69148	-5.49822	0.337709	Thermus thermophilus HB8	TTHA1320
TT5igF0021_at	0.260249	0.137	1.69118	-5.49862	0.783707	Thermus thermophilus HB8	NA
TT5orF1168_at	0.260856	0.138	1.68895	-5.5016	0.294031	Thermus thermophilus HB8	TTHA1168
TT5igF0642_at	0.260856	0.138	-1.68878	-5.50182	-1.33488	Thermus thermophilus HB8
TT5orF0425_at	0.26105	0.138	1.68742	-5.50364	0.552864	Thermus thermophilus HB8	TTHA0425
TT5orF0509_at	0.26105	0.138	-1.68719	-5.50395	-0.326581	Thermus thermophilus HB8	TTHA0509
TT5orF0100_at	0.26105	0.138	-1.68712	-5.50404	-0.518171	Thermus thermophilus HB8	TTHA0100
TT5igF0657_at	0.261185	0.138	1.68626	-5.50519	0.621131	Thermus thermophilus HB8
TT5igF0650_at	0.261185	0.138	-1.686	-5.50554	-0.394536	Thermus thermophilus HB8
TT5igF0446_at	0.261214	0.138	-1.68554	-5.50615	-0.346292	Thermus thermophilus HB8
TT5orR1060_at	0.261584	0.139	1.68411	-5.50806	0.351163	Thermus thermophilus HB8	TTHA1060
TT5orF1443_at	0.261584	0.139	1.68366	-5.50866	0.330214	Thermus thermophilus HB8	TTHA1443
TT5orR1843_at	0.261584	0.139	-1.68341	-5.509	-0.309144	Thermus thermophilus HB8	TTHA1843
TT5igR0001_at	0.261786	0.139	1.68249	-5.51023	0.428808	Thermus thermophilus HB8
TT5orR1625_at	0.263456	0.14	1.67765	-5.51669	0.448879	Thermus thermophilus HB8	TTHA1625
TT5orR4235_at	0.264516	0.141	1.67445	-5.52095	0.399448	Thermus thermophilus HB8	TTHB235
TT5orF4109_at	0.264841	0.141	-1.67294	-5.52296	-0.344962	Thermus thermophilus HB8	TTHB109
TT5igF0607_at	0.264841	0.141	-1.67279	-5.52316	-0.461364	Thermus thermophilus HB8
TT5orF0881_at	0.264841	0.141	-1.67232	-5.52378	-0.513273	Thermus thermophilus HB8	TTHA0881
TT5orR1142_at	0.264841	0.141	-1.67207	-5.52411	-0.466102	Thermus thermophilus HB8	TTHA1142
TT5orF0291_at	0.266689	0.142	-1.66681	-5.53112	-0.924928	Thermus thermophilus HB8	TTHA0291
TT5orR0479_at	0.267631	0.143	-1.66373	-5.5352	-0.929267	Thermus thermophilus HB8	TTHA0479
TT5orR1013_at	0.267631	0.143	1.66357	-5.53541	0.370483	Thermus thermophilus HB8	TTHA1013
TT5orR1481_at	0.267649	0.143	-1.66315	-5.53598	-0.428478	Thermus thermophilus HB8	TTHA1481
TT5igF0027_at	0.267964	0.143	-1.66194	-5.53758	-0.379188	Thermus thermophilus HB8	NA
TT5igF0503_at	0.268697	0.144	1.65964	-5.54063	0.37229	Thermus thermophilus HB8
TT5orR1045_at	0.269704	0.144	1.65664	-5.54462	0.405054	Thermus thermophilus HB8	TTHA1045
TT5orR1562_at	0.270101	0.144	-1.65522	-5.54649	-0.34789	Thermus thermophilus HB8	TTHA1562
TT5igF0552_at	0.270331	0.145	-1.65425	-5.54779	-1.39912	Thermus thermophilus HB8
TT5orR0933_at	0.270337	0.145	1.65366	-5.54857	0.484051	Thermus thermophilus HB8	TTHA0933
TT5igF0054_at	0.270337	0.145	-1.65348	-5.5488	-0.374822	Thermus thermophilus HB8	NA
TT5igF0451_at	0.270702	0.145	-1.65201	-5.55075	-0.458493	Thermus thermophilus HB8
TT5igF0206_at	0.270702	0.145	1.65178	-5.55106	0.618784	Thermus thermophilus HB8
TT5orR4115_at	0.270914	0.145	1.65085	-5.55228	0.308954	Thermus thermophilus HB8	TTHB115
TT5orR1033_at	0.270977	0.145	1.65031	-5.553	0.629675	Thermus thermophilus HB8	TTHA1033
TT5orR0322_at	0.27167	0.146	1.64785	-5.55627	0.526894	Thermus thermophilus HB8	TTHA0322
TT5igR0573_at	0.27167	0.146	-1.64776	-5.55637	-0.388209	Thermus thermophilus HB8
TT5orF0031_at	0.271731	0.146	1.64723	-5.55708	0.534001	Thermus thermophilus HB8	TTHA0031
TT5orF1718_at	0.272074	0.146	-1.64597	-5.55875	-0.407764	Thermus thermophilus HB8	TTHA1718
TT5igF0597_at	0.272302	0.147	1.64501	-5.56002	0.366323	Thermus thermophilus HB8
TT5orR1665_at	0.272327	0.147	1.64457	-5.5606	0.2814	Thermus thermophilus HB8	TTHA1665
TT5orR4222_at	0.272368	0.147	1.64409	-5.56124	1.83769	Thermus thermophilus HB8	TTHB222
TT5igF0408_at	0.272469	0.147	-1.64345	-5.56208	-0.423817	Thermus thermophilus HB8
TT5orR1653_at	0.273556	0.148	1.64027	-5.56628	0.356708	Thermus thermophilus HB8	TTHA1653
TT5igF0341_at	0.273723	0.148	-1.63929	-5.56758	-0.543461	Thermus thermophilus HB8
TT5orR0681_at	0.273723	0.148	1.63909	-5.56783	0.743158	Thermus thermophilus HB8	TTHA0681
TT5igF0249_at	0.273736	0.148	-1.63837	-5.5688	-0.594022	Thermus thermophilus HB8
TT5orR0280_at	0.273736	0.148	1.63831	-5.56886	0.324897	Thermus thermophilus HB8	TTHA0280
TT5orF7025_at	0.273738	0.148	-1.63794	-5.56936	-1.63904	Thermus thermophilus HB8	TTHY7025
TT5orR1777_at	0.273774	0.148	1.6374	-5.57007	0.576648	Thermus thermophilus HB8	TTHA1777
TT5orR1248_at	0.273774	0.148	1.63697	-5.57064	0.361384	Thermus thermophilus HB8	TTHA1248
TT5orF1644_at	0.273774	0.148	-1.63673	-5.57096	-0.375108	Thermus thermophilus HB8	TTHA1644
TT5igR0542_at	0.274001	0.149	-1.63566	-5.57237	-0.37875	Thermus thermophilus HB8
TT5orR0876_at	0.274001	0.149	-1.63531	-5.57284	-0.353027	Thermus thermophilus HB8	TTHA0876
TT5orR1564_at	0.274001	0.149	-1.63452	-5.57387	-0.670401	Thermus thermophilus HB8	TTHA1564
TT5orF4057_at	0.274001	0.149	-1.63431	-5.57415	-0.394568	Thermus thermophilus HB8	TTHB057
TT5orR1000_at	0.274001	0.149	-1.63428	-5.57418	-1.45003	Thermus thermophilus HB8	TTHA1000
TT5orF1607_at	0.274411	0.149	1.63286	-5.57606	0.519623	Thermus thermophilus HB8	TTHA1607
TT5orR0669_at	0.274484	0.149	1.63221	-5.57692	1.33457	Thermus thermophilus HB8	TTHA0669
TT5orR0184_at	0.274484	0.149	1.63125	-5.57818	0.598004	Thermus thermophilus HB8	TTHA0184
TT5igR0496_at	0.274484	0.149	-1.63121	-5.57824	-0.400941	Thermus thermophilus HB8
TT5igR0425_at	0.274484	0.15	1.63119	-5.57826	0.443398	Thermus thermophilus HB8
TT5igF4076_at	0.274538	0.15	-1.63068	-5.57894	-0.339328	Thermus thermophilus HB8
TT5orR0780_at	0.27484	0.15	1.62953	-5.58045	0.536753	Thermus thermophilus HB8	TTHA0780
TT5orF1804_at	0.275558	0.15	1.62732	-5.58335	0.484356	Thermus thermophilus HB8	TTHA1804
TT5orF0424_at	0.277048	0.151	-1.62315	-5.58885	-1.02258	Thermus thermophilus HB8	TTHA0424
TT5orR0904_at	0.277165	0.151	1.62248	-5.58972	0.704478	Thermus thermophilus HB8	TTHA0904
TT5orR1201_at	0.277491	0.152	1.62128	-5.5913	0.56112	Thermus thermophilus HB8	TTHA1201
TT5orF0828_at	0.277635	0.152	-1.62021	-5.59271	-0.562385	Thermus thermophilus HB8	TTHA0828
TT5orR1784_at	0.277635	0.152	-1.62018	-5.59275	-0.493236	Thermus thermophilus HB8	TTHA1784
TT5orF0210_at	0.277924	0.152	-1.61908	-5.5942	-1.03192	Thermus thermophilus HB8	TTHA0210
TT5orF4183_at	0.278028	0.152	1.61844	-5.59503	0.443316	Thermus thermophilus HB8	TTHB183
TT5igR0393_at	0.278734	0.153	-1.61602	-5.59821	-0.348927	Thermus thermophilus HB8
TT5igR0772_at	0.278734	0.153	-1.61591	-5.59835	-2.01063	Thermus thermophilus HB8
TT5orF4164_at	0.279211	0.153	-1.61434	-5.60042	-0.627317	Thermus thermophilus HB8	TTHB164
TT5orF7014_at	0.279267	0.153	-1.61363	-5.60135	-0.79294	Thermus thermophilus HB8	TTHY7014
TT5igR0111_at	0.279267	0.153	-1.61339	-5.60167	-0.401885	Thermus thermophilus HB8
TT5igR0325_at	0.279267	0.153	-1.61309	-5.60206	-0.900153	Thermus thermophilus HB8
TT5orF4209_at	0.279272	0.153	1.61271	-5.60256	0.515502	Thermus thermophilus HB8	TTHB209
TT5igF0123_at	0.279504	0.154	1.61176	-5.6038	0.34341	Thermus thermophilus HB8
TT5orF4208_at	0.279708	0.154	-1.61088	-5.60496	-0.360677	Thermus thermophilus HB8	TTHB208
TT5orR1689_at	0.280118	0.154	-1.60943	-5.60685	-0.350812	Thermus thermophilus HB8	TTHA1689
TT5orF0121_at	0.280118	0.154	-1.60911	-5.60728	-0.464619	Thermus thermophilus HB8	TTHA0121
TT5orR1289_at	0.280206	0.154	-1.60852	-5.60805	-0.289115	Thermus thermophilus HB8	TTHA1289
TT5orR1680_at	0.280728	0.155	-1.60684	-5.61025	-0.370724	Thermus thermophilus HB8	TTHA1680
TT5orF0036_at	0.280737	0.155	1.60645	-5.61076	0.497903	Thermus thermophilus HB8	TTHA0036
TT5orF0125_at	0.280887	0.155	1.60562	-5.61185	0.309075	Thermus thermophilus HB8	TTHA0125
TT5orF0534_at	0.280887	0.155	-1.60534	-5.61222	-0.318242	Thermus thermophilus HB8	TTHA0534
TT5orF0285_at	0.281296	0.155	-1.60394	-5.61404	-0.374833	Thermus thermophilus HB8	TTHA0285
TT5orR1049_at	0.282511	0.156	1.60053	-5.6185	0.439585	Thermus thermophilus HB8	TTHA1049
TT5igR0498_at	0.283646	0.157	1.59714	-5.62293	0.901909	Thermus thermophilus HB8
TT5orF0266_at	0.283646	0.157	1.59696	-5.62316	0.379538	Thermus thermophilus HB8	TTHA0266
TT5igF0071_at	0.283793	0.157	-1.59623	-5.62412	-0.284288	Thermus thermophilus HB8	NA
TT5orF1887_at	0.28396	0.157	-1.59545	-5.62514	-0.388752	Thermus thermophilus HB8	TTHA1887
TT5orR0137_at	0.285133	0.158	1.59217	-5.62942	0.329944	Thermus thermophilus HB8	TTHA0137
TT5orR1271_at	0.285422	0.158	1.59103	-5.6309	0.475331	Thermus thermophilus HB8	TTHA1271
TT5orF1851_at	0.285422	0.158	1.59065	-5.6314	0.40871	Thermus thermophilus HB8	TTHA1851
TT5igR4044_at	0.285422	0.158	-1.59036	-5.63178	-0.382235	Thermus thermophilus HB8
TT5orR0763_at	0.285464	0.159	-1.58989	-5.6324	-0.350185	Thermus thermophilus HB8	TTHA0763
TT5orF0208_at	0.285553	0.159	1.5893	-5.63316	0.319834	Thermus thermophilus HB8	TTHA0208
TT5orR0276_at	0.28573	0.159	1.58836	-5.63438	0.33259	Thermus thermophilus HB8	TTHA0276
TT5igR4072_at	0.28573	0.159	1.58814	-5.63468	0.418344	Thermus thermophilus HB8
TT5orR0854_at	0.285933	0.159	1.58707	-5.63607	0.520297	Thermus thermophilus HB8	TTHA0854
TT5orF4228_at	0.285933	0.159	1.58691	-5.63628	0.490887	Thermus thermophilus HB8	TTHB228
TT5igF0593_at	0.286564	0.16	-1.58498	-5.63879	-0.360143	Thermus thermophilus HB8
TT5orF7031_at	0.286948	0.16	-1.58367	-5.64049	-1.73788	Thermus thermophilus HB8	TTHY7031
TT5orR0758_at	0.287519	0.16	-1.5819	-5.6428	-0.342059	Thermus thermophilus HB8	TTHA0758
TT5orF0088_at	0.287594	0.16	-1.58129	-5.64359	-0.460574	Thermus thermophilus HB8	TTHA0088
TT5igF0521_at	0.287594	0.161	1.58099	-5.64398	0.386642	Thermus thermophilus HB8
TT5orR1197_at	0.288097	0.161	-1.57939	-5.64606	-0.383057	Thermus thermophilus HB8	TTHA1197
TT5igR0546_at	0.288603	0.161	1.57778	-5.64815	1.22025	Thermus thermophilus HB8
TT5orF1786_at	0.288719	0.161	-1.57714	-5.64899	-0.409461	Thermus thermophilus HB8	TTHA1786
TT5orR0883_at	0.289352	0.162	-1.57522	-5.65147	-0.286599	Thermus thermophilus HB8	TTHA0883
TT5orR4135_at	0.289771	0.162	1.57383	-5.65328	0.28613	Thermus thermophilus HB8	TTHB135
TT5igR7048_at	0.290396	0.163	-1.57194	-5.65573	-1.29857	Thermus thermophilus HB8
TT5orR1671_at	0.2904	0.163	-1.57157	-5.65621	-0.425658	Thermus thermophilus HB8	TTHA1671
TT5orF1641_at	0.291061	0.163	1.5696	-5.65877	0.323319	Thermus thermophilus HB8	TTHA1641
TT5igF0043_at	0.291658	0.164	1.56779	-5.66112	0.901821	Thermus thermophilus HB8	NA
TT5igR0227_at	0.291955	0.164	1.56667	-5.66256	0.40222	Thermus thermophilus HB8
TT5orF4227_at	0.291955	0.164	1.56634	-5.66299	0.30327	Thermus thermophilus HB8	TTHB227
TT5orF0393_at	0.292252	0.164	1.56526	-5.66439	0.465913	Thermus thermophilus HB8	TTHA0393
TT5orR1523_at	0.29259	0.164	1.56408	-5.66592	0.35632	Thermus thermophilus HB8	TTHA1523
TT5orF0097_at	0.292929	0.165	-1.56254	-5.66791	-0.396105	Thermus thermophilus HB8	TTHA0097
TT5orR4243_at	0.292929	0.165	1.56225	-5.66829	0.429625	Thermus thermophilus HB8	TTHB243
TT5orF1596_at	0.292929	0.165	1.56199	-5.66862	0.2692	Thermus thermophilus HB8	TTHA1596
TT5orF1794_at	0.292929	0.165	-1.56158	-5.66916	-0.431906	Thermus thermophilus HB8	TTHA1794
TT5orF1552_at	0.292929	0.165	-1.56145	-5.66932	-0.452065	Thermus thermophilus HB8	TTHA1552
TT5orF4152_at	0.293513	0.165	1.55968	-5.67161	0.335535	Thermus thermophilus HB8	TTHB152
TT5orF0083_at	0.293702	0.166	-1.55886	-5.67266	-0.479189	Thermus thermophilus HB8	TTHA0083
TT5orF4111_at	0.293858	0.166	-1.55812	-5.67362	-0.377816	Thermus thermophilus HB8	TTHB111
TT5igR7069_at	0.294947	0.167	1.55464	-5.67812	0.833368	Thermus thermophilus HB8
TT5igR0037_at	0.294947	0.167	1.55458	-5.6782	0.528501	Thermus thermophilus HB8
TT5orR0738_at	0.294947	0.167	-1.55442	-5.6784	-0.300708	Thermus thermophilus HB8	TTHA0738
TT5orF1157_at	0.29657	0.168	-1.54976	-5.68441	-0.298138	Thermus thermophilus HB8	TTHA1157
TT5orR0770_at	0.29657	0.168	1.54974	-5.68443	0.400374	Thermus thermophilus HB8	TTHA0770
TT5igF0010_at	0.29657	0.168	1.54945	-5.68481	0.39474	Thermus thermophilus HB8	NA
TT5igR0167_at	0.297089	0.168	1.54785	-5.68688	0.60055	Thermus thermophilus HB8
TT5orF0853_at	0.297318	0.168	-1.54694	-5.68804	-0.499978	Thermus thermophilus HB8	TTHA0853
TT5orF0160_at	0.297367	0.169	-1.54646	-5.68866	-0.381004	Thermus thermophilus HB8	TTHA0160
TT5orR1569_at	0.297884	0.169	1.54487	-5.69071	0.391504	Thermus thermophilus HB8	TTHA1569
TT5orR1439_at	0.297913	0.169	-1.54435	-5.69137	-0.318603	Thermus thermophilus HB8	TTHA1439
TT5igF0569_at	0.297913	0.169	-1.54408	-5.69172	-0.270683	Thermus thermophilus HB8
TT5orF0039_at	0.29877	0.17	-1.54166	-5.69483	-0.441228	Thermus thermophilus HB8	TTHA0039
TT5igF0104_at	0.29877	0.17	1.54119	-5.69544	0.587221	Thermus thermophilus HB8
TT5igR0788_at	0.29877	0.17	-1.54097	-5.69572	-0.431022	Thermus thermophilus HB8
TT5igR4051_at	0.29906	0.17	-1.53992	-5.69707	-0.276459	Thermus thermophilus HB8
TT5orR4220_at	0.299325	0.17	1.53869	-5.69865	1.3161	Thermus thermophilus HB8	TTHB220
TT5igF0280_at	0.299325	0.17	-1.53821	-5.69926	-0.405216	Thermus thermophilus HB8
TT5igF0068_at	0.299325	0.171	-1.53798	-5.69956	-0.989024	Thermus thermophilus HB8	NA
TT5igR0731_at	0.299325	0.171	1.53781	-5.69978	0.422974	Thermus thermophilus HB8
TT5igR0492_at	0.299325	0.171	1.53724	-5.70051	0.48892	Thermus thermophilus HB8
TT5orR0771_at	0.299325	0.171	1.53715	-5.70063	0.271327	Thermus thermophilus HB8	TTHA0771
TT5orR4158_at	0.29948	0.171	-1.53642	-5.70157	-0.454707	Thermus thermophilus HB8	TTHB158
TT5igF0448_at	0.299502	0.171	-1.53588	-5.70226	-0.307734	Thermus thermophilus HB8
TT5orR4012_at	0.299502	0.171	1.53565	-5.70255	0.468063	Thermus thermophilus HB8	TTHB012
TT5igF0363_at	0.29957	0.171	-1.53514	-5.70321	-1.01215	Thermus thermophilus HB8
TT5orF1959_at	0.299626	0.171	1.53465	-5.70384	0.485646	Thermus thermophilus HB8	TTHA1959
TT5orR1593_at	0.300472	0.172	1.53229	-5.70687	0.371839	Thermus thermophilus HB8	TTHA1593
TT5orR1691_at	0.300853	0.172	-1.531	-5.70851	-0.407611	Thermus thermophilus HB8	TTHA1691
[truncated: 1,493 more rows]
